# Supplementary material for: 2,2′-Sulfonyl­dipyrazine 4-oxide
Source: Acta Crystallogr Sect E Struct Rep Online. 2012 Jun 30;68(Pt 7):o2285. doi: 10.1107/S1600536812028607 (PMC3394064; doi:10.1107/S1600536812028607)
Supplement: Supplementary file 2 [file e-68-o2285-Isup2.hkl]

# 
# h,k,l, Fc-squared, Fo-squared, sigma(Fo-squared) and status flag 
# 
data_I
_shelx_title ' y in   P21/c' 
_shelx_refln_list_code          4 
_shelx_F_calc_maximum      136.85 
_exptl_crystal_F_000       488.00 
_reflns_d_resolution_high  0.7471 
 
loop_ 
 _symmetry_equiv_pos_as_xyz 
 'x, y, z' 
 '-x, y+1/2, -z+1/2' 
 '-x, -y, -z' 
 'x, -y-1/2, z-1/2' 
 
_cell_length_a     7.6860 
_cell_length_b    15.8410 
_cell_length_c     9.0624 
_cell_angle_alpha  90.000 
_cell_angle_beta  117.813 
_cell_angle_gamma  90.000 
 
_shelx_F_squared_multiplier     1.000 
 
loop_ 
 _refln_index_h 
 _refln_index_k 
 _refln_index_l 
 _refln_F_squared_calc 
 _refln_F_squared_meas 
 _refln_F_squared_sigma 
 _refln_observed_status 
   1   0   0     4543.05     5167.15    123.72 o 
   2   0   0     1168.37     1426.91     34.71 o 
   3   0   0      162.89      153.37      4.81 o 
   4   0   0      730.79      740.39     19.21 o 
   5   0   0        2.54       -1.15      2.11 o 
   6   0   0     1354.14     1405.17     63.59 o 
   7   0   0      188.72      182.91     14.77 o 
   8   0   0       39.02       36.40      8.22 o 
   9   0   0       20.69       12.34      6.85 o 
   1   1   0     3284.91     3198.30     69.29 o 
   2   1   0      468.20      531.49     36.65 o 
   3   1   0      244.86      255.49      5.16 o 
   4   1   0      375.76      436.36      8.43 o 
   5   1   0       39.12       40.33      3.38 o 
   6   1   0       46.39       65.68      7.19 o 
   7   1   0      336.71      316.80     15.18 o 
   8   1   0        0.49       -2.63      3.50 o 
   9   1   0       33.80       30.23      6.19 o 
   0   2   0       48.09      126.95      4.04 o 
   1   2   0      361.91      410.30      8.94 o 
   2   2   0     8378.69     8945.29    181.00 o 
   3   2   0        0.05        2.20      0.80 o 
   4   2   0        9.37       13.23      1.49 o 
   5   2   0      186.30      196.82      5.40 o 
   6   2   0      218.71      225.13     15.55 o 
   7   2   0       35.61       34.21      4.42 o 
   8   2   0       40.42       32.24      9.98 o 
   9   2   0       27.37       20.59      5.78 o 
   1   3   0        1.07       38.42      2.37 o 
   2   3   0     1003.24     1319.62     32.44 o 
   3   3   0       21.16       40.78      1.87 o 
   4   3   0      103.84      116.85      3.55 o 
   5   3   0       30.74       35.32      2.86 o 
   6   3   0      100.45      101.84      5.63 o 
   7   3   0       11.25       13.45      4.30 o 
   8   3   0       19.36       13.36      4.58 o 
   0   4   0       86.97      198.42      6.46 o 
   1   4   0     1246.80     1290.78     50.65 o 
   2   4   0     3808.61     3881.17     79.74 o 
   3   4   0      852.93     1019.64     29.76 o 
   4   4   0      240.66      249.31      6.73 o 
   5   4   0        2.57        1.04      1.45 o 
   6   4   0        6.19        6.94      2.81 o 
   7   4   0      102.94      101.03      6.53 o 
   8   4   0       12.49       14.02      4.89 o 
   1   5   0     1133.67     1225.85     24.79 o 
   2   5   0     1637.19     1846.30     64.28 o 
   3   5   0      121.81      118.14     12.95 o 
   4   5   0       98.40       97.83      4.45 o 
   5   5   0      164.46      173.26      6.78 o 
   6   5   0       53.88       55.70      4.35 o 
   7   5   0       14.62       15.36      4.09 o 
   8   5   0       27.05       33.48      5.31 o 
   0   6   0      937.89      885.44     25.89 o 
   1   6   0     4496.33     4668.54     91.94 o 
   2   6   0     4306.60     4905.29    100.87 o 
   3   6   0      364.09      425.65     17.88 o 
   4   6   0      435.41      454.61     13.49 o 
   5   6   0      197.47      201.64      8.94 o 
   6   6   0       96.11       92.74      4.54 o 
   7   6   0      204.86      201.70      9.20 o 
   8   6   0       88.38       97.07      7.62 o 
   1   7   0      236.26      246.90     13.56 o 
   2   7   0       15.39       14.72      1.56 o 
   3   7   0        4.22        3.08      1.17 o 
   4   7   0       27.77       38.68      3.60 o 
   5   7   0       43.66       44.80      4.41 o 
   6   7   0       43.48       43.66      4.01 o 
   7   7   0       13.39       18.69      4.46 o 
   8   7   0       48.72       53.50      6.78 o 
   0   8   0     1182.18     1067.81     31.49 o 
   1   8   0     1002.46     1154.29     30.51 o 
   2   8   0       13.85        7.21      1.39 o 
   3   8   0       16.41       35.97      3.90 o 
   4   8   0        1.65        1.66      1.71 o 
   5   8   0        4.43        6.56      2.39 o 
   6   8   0       46.93       60.61      6.46 o 
   7   8   0      113.41      120.17      7.72 o 
   8   8   0       68.34       81.08      7.88 o 
   1   9   0      320.22      279.27      7.01 o 
   2   9   0      141.94      148.72      4.88 o 
   3   9   0       72.31       63.16      4.86 o 
   4   9   0        0.15        2.90      1.98 o 
   5   9   0        0.40       -0.43      2.34 o 
   6   9   0       19.41       19.66      3.74 o 
   7   9   0        2.27        0.27      3.64 o 
   8   9   0        8.91       10.21      4.87 o 
   0  10   0      936.59      875.16     26.76 o 
   1  10   0      301.03      302.39      7.64 o 
   2  10   0      106.25      103.46      4.33 o 
   3  10   0      429.88      383.13     14.38 o 
   4  10   0      338.07      352.76     13.94 o 
   5  10   0      151.15      159.82      7.27 o 
   6  10   0       29.93       24.38      4.35 o 
   7  10   0        1.75        1.99      3.15 o 
   8  10   0        0.08      -10.36     10.81 o 
   1  11   0        1.33       11.41      1.71 o 
   2  11   0      361.35      327.45     15.11 o 
   3  11   0       38.65       23.85      8.22 o 
   4  11   0      153.88      143.80      7.85 o 
   5  11   0       15.51       16.63      4.21 o 
   6  11   0       44.58       40.20      8.22 o 
   7  11   0        2.72        3.50      4.21 o 
   0  12   0      587.05      532.41     17.88 o 
   1  12   0     1504.10     1410.66     29.76 o 
   2  12   0       74.83       80.19      4.58 o 
   3  12   0       31.22       40.50      4.86 o 
   4  12   0       84.94       84.10      7.84 o 
   5  12   0      445.33      449.24     17.79 o 
   6  12   0      104.38       98.86     14.62 o 
   7  12   0      104.02       96.45      8.96 o 
   1  13   0        2.19        9.92      2.30 o 
   2  13   0      102.86       95.90      5.30 o 
   3  13   0        7.64        9.61      3.32 o 
   4  13   0        3.50        8.56      4.49 o 
   5  13   0        5.04        9.03      4.42 o 
   6  13   0       70.70       72.50     12.49 o 
   7  13   0        2.24        6.07      5.10 o 
   0  14   0      221.42      205.31      9.10 o 
   1  14   0      131.30      124.88      5.62 o 
   2  14   0        7.66        5.55      2.25 o 
   3  14   0       11.95       23.85      4.50 o 
   4  14   0        0.20        0.09      3.73 o 
   5  14   0      100.24       86.72      7.53 o 
   6  14   0        0.02        1.18      3.96 o 
   1  15   0       28.09       23.91      3.33 o 
   2  15   0        1.05        2.94      2.99 o 
   3  15   0       52.42       60.57     14.93 o 
   4  15   0       11.47        5.01      4.26 o 
   5  15   0        8.63        7.26      4.48 o 
   6  15   0        6.49       -3.98      3.98 o 
   0  16   0      151.23      145.14     10.97 o 
   1  16   0        9.87       12.27      2.86 o 
   2  16   0      640.57      566.82     20.99 o 
   3  16   0      161.27      145.59      9.04 o 
   4  16   0       62.32       72.08      7.79 o 
   5  16   0       29.84       21.64      5.74 o 
   1  17   0        0.16       -1.43      2.35 o 
   2  17   0       61.38       67.43     21.17 o 
   3  17   0        0.01        5.87      4.27 o 
   4  17   0      125.36      132.73     28.71 o 
   5  17   0       15.36       15.32      8.00 o 
   0  18   0      174.53      169.82     12.79 o 
   1  18   0       20.33       22.29      4.52 o 
   2  18   0        8.63        7.99      4.24 o 
   3  18   0      236.05      227.54     12.07 o 
   4  18   0       69.06       76.45      8.88 o 
   1  19   0       12.16        7.62      5.48 o 
   2  19   0       15.97       22.81      9.06 o 
   3  19   0       27.44       30.64      6.32 o 
   4  19   0        2.16       -6.24      9.29 o 
   0  20   0       29.25       35.64      7.62 o 
   1  20   0        0.06       -4.87      4.87 o 
   2  20   0        0.13       -0.15      4.87 o 
  -9   1   1        8.33       -1.14      4.20 o 
  -8   1   1       12.49        8.42      4.15 o 
  -7   1   1       14.39       14.77      3.25 o 
  -6   1   1        9.38        6.18      2.16 o 
  -5   1   1      131.81      148.02      4.33 o 
  -4   1   1       16.88       14.36      1.29 o 
  -3   1   1       67.40       47.76      4.75 o 
  -2   1   1     3828.06     4743.21    151.12 o 
  -1   1   1       55.84       19.17      2.79 o 
   0   1   1      174.65      253.09      7.52 o 
   1   1   1      314.67      378.44      6.82 o 
   2   1   1      354.44      495.36     14.31 o 
   3   1   1      145.11      139.55      3.28 o 
   4   1   1      114.03      103.35      3.99 o 
   5   1   1        0.03       -0.18      1.68 o 
   6   1   1       53.97       65.04     10.27 o 
   7   1   1       26.72       20.97      4.52 o 
   8   1   1       24.95       13.25      4.63 o 
  -9   2   1       76.67       68.53     18.50 o 
  -8   2   1      181.12      170.04     10.45 o 
  -7   2   1      106.99      104.06      5.94 o 
  -6   2   1     1104.01     1105.17     25.76 o 
  -5   2   1      551.92      596.80     12.76 o 
  -4   2   1      109.57      160.41      9.84 o 
  -3   2   1     3603.09     3794.07     77.55 o 
  -2   2   1    10851.88    13270.37    268.00 o 
  -1   2   1     2769.13     3219.69     65.26 o 
   0   2   1     1884.80     1633.28     67.23 o 
   1   2   1    14647.40    13934.68    410.28 o 
   2   2   1       12.55       22.30      3.44 o 
   3   2   1      105.41       85.95      3.44 o 
   4   2   1       68.44       69.37      2.76 o 
   5   2   1      272.46      268.77      7.96 o 
   6   2   1        0.04       -0.73      2.54 o 
   7   2   1      187.86      175.30     14.93 o 
   8   2   1       56.81       24.96      5.16 o 
  -9   3   1        1.98       -2.59      4.20 o 
  -8   3   1        0.74       -1.27      3.14 o 
  -7   3   1        0.13       -0.02      2.53 o 
  -6   3   1      306.61      295.65      8.74 o 
  -5   3   1        2.07        4.73      1.24 o 
  -4   3   1      888.23     1126.81     29.31 o 
  -3   3   1      534.15      639.13     18.86 o 
  -2   3   1     2243.61     2965.91     59.87 o 
  -1   3   1     1451.97     1461.91     58.26 o 
   0   3   1     5859.17     6340.33    264.41 o 
   1   3   1     1078.51     1219.47     50.26 o 
   2   3   1     1816.61     2017.29     83.49 o 
   3   3   1       95.23      102.70      7.55 o 
   4   3   1       32.07       47.70      2.45 o 
   5   3   1      186.19      188.75      9.74 o 
   6   3   1       72.43       79.40      9.20 o 
   7   3   1        5.51        4.22      4.04 o 
   8   3   1       49.52       29.22      5.60 o 
  -9   4   1       48.45       28.86      5.89 o 
  -8   4   1       94.27       94.98      8.74 o 
  -7   4   1       81.95      101.54      8.12 o 
  -6   4   1       46.30       55.18      4.01 o 
  -5   4   1      833.57      812.83     18.43 o 
  -4   4   1     3587.44     3947.94     81.12 o 
  -3   4   1     1035.24     1270.41     26.83 o 
  -2   4   1     1418.06     1565.56     28.92 o 
  -1   4   1     4505.92     4403.28    157.46 o 
   0   4   1     3492.77     3853.82     87.08 o 
   1   4   1     1315.98     1577.16     38.54 o 
   2   4   1     2670.76     2751.17    141.73 o 
   3   4   1     2969.05     3190.81     98.55 o 
   4   4   1      139.03      169.82      5.60 o 
   5   4   1       26.12       30.14      2.90 o 
   6   4   1       33.83       48.80      5.51 o 
   7   4   1       78.73       97.38     11.22 o 
   8   4   1       42.74       32.43     15.38 o 
  -9   5   1        8.27        4.56      5.07 o 
  -8   5   1        0.00       -3.24      3.24 o 
  -7   5   1       44.47       54.48      6.83 o 
  -6   5   1      367.12      385.23     10.93 o 
  -5   5   1       35.97       50.73      4.00 o 
  -4   5   1       12.88        7.06      1.33 o 
  -3   5   1      598.42      637.17     12.48 o 
  -2   5   1      579.26      609.67     11.85 o 
  -1   5   1        0.84        7.73      2.13 o 
   0   5   1        0.22       19.17      3.06 o 
   1   5   1      186.87      268.41     32.40 o 
   2   5   1      395.86      385.10     10.64 o 
   3   5   1      202.77      238.95      9.04 o 
   4   5   1       15.95       16.10      2.50 o 
   5   5   1       27.01       27.94      2.92 o 
   6   5   1       51.65       65.79      5.89 o 
   7   5   1       47.62       40.75      5.46 o 
   8   5   1        0.20        1.48      4.28 o 
  -9   6   1       14.65       11.46      5.82 o 
  -8   6   1        9.29        6.40      3.97 o 
  -7   6   1       13.52       20.08      3.98 o 
  -6   6   1       24.98       37.88      4.06 o 
  -5   6   1      115.92      135.41      7.58 o 
  -4   6   1     1350.69     1364.79     29.28 o 
  -3   6   1        5.20       15.05      1.16 o 
  -2   6   1      469.40      636.83     13.56 o 
  -1   6   1      201.61      139.55      3.76 o 
   0   6   1      195.61      317.45      7.69 o 
   1   6   1      101.88       69.69      3.72 o 
   2   6   1       10.70       12.24      1.32 o 
   3   6   1        0.27        2.10      1.41 o 
   4   6   1       38.88       50.84      3.82 o 
   5   6   1        3.21        1.59      1.76 o 
   6   6   1        7.15        4.53      4.35 o 
   7   6   1        2.00        1.97      3.61 o 
   8   6   1        0.10       -4.84      4.84 o 
  -8   7   1        2.40        4.34      3.98 o 
  -7   7   1        3.75        4.00      2.98 o 
  -6   7   1       40.16       45.44      5.16 o 
  -5   7   1        4.74        3.69      2.19 o 
  -4   7   1      342.10      338.85     10.71 o 
  -3   7   1        2.85       11.70      1.31 o 
  -2   7   1      268.41      274.84     13.01 o 
  -1   7   1       59.35       60.41      2.26 o 
   0   7   1     2336.66     2537.42     56.39 o 
   1   7   1     1479.12     1640.37     54.67 o 
   2   7   1      369.59      411.58     11.08 o 
   3   7   1       38.61       41.60      3.54 o 
   4   7   1       14.27       12.87      2.46 o 
   5   7   1       11.60        9.74      2.32 o 
   6   7   1        0.65       -2.21      2.21 o 
   7   7   1       14.05       19.73      4.87 o 
   8   7   1       31.05       26.85      5.97 o 
  -8   8   1       63.84       75.09      8.58 o 
  -7   8   1      123.96      123.89      6.67 o 
  -6   8   1      193.55      216.14      8.74 o 
  -5   8   1      419.28      406.64     16.55 o 
  -4   8   1     1563.89     1575.70     47.38 o 
  -3   8   1      646.37      567.72     12.54 o 
  -2   8   1     1868.26     1731.18     35.23 o 
  -1   8   1      467.69      447.99     12.24 o 
   0   8   1      740.22      757.90     21.78 o 
   1   8   1     1622.27     1674.10     34.06 o 
   2   8   1      823.45      789.47     19.90 o 
   3   8   1       81.09       80.63      4.32 o 
   4   8   1      278.79      290.77     10.07 o 
   5   8   1       56.49       74.46      5.25 o 
   6   8   1       55.74       64.68      5.00 o 
   7   8   1       74.86       75.44      9.02 o 
  -8   9   1       33.60       34.19      5.94 o 
  -7   9   1        0.21        1.16      3.79 o 
  -6   9   1       80.49       86.88      7.52 o 
  -5   9   1      327.31      292.61     10.31 o 
  -4   9   1       65.33       70.85      6.78 o 
  -3   9   1        0.22        2.99      1.33 o 
  -2   9   1       22.01       25.49      3.78 o 
  -1   9   1        0.13       15.38      1.63 o 
   0   9   1       32.69       43.27      4.24 o 
   1   9   1      119.12      135.63      4.08 o 
   2   9   1       48.63       50.55      4.74 o 
   3   9   1       74.66       82.62     14.01 o 
   4   9   1       72.90       70.55      5.95 o 
   5   9   1      123.26      126.77      6.32 o 
   6   9   1        1.35       -0.01      2.81 o 
   7   9   1        5.72        5.31      4.39 o 
  -8  10   1       76.27       85.67      8.11 o 
  -7  10   1      202.50      198.40      9.02 o 
  -6  10   1       41.64       54.00      5.84 o 
  -5  10   1       22.89       27.02      3.85 o 
  -4  10   1       86.07       89.00      5.74 o 
  -3  10   1       76.16       82.08      4.27 o 
  -2  10   1     1194.82     1067.12     22.65 o 
  -1  10   1      451.40      407.33      9.75 o 
   0  10   1      295.19      305.39     11.52 o 
   1  10   1      243.63      198.19      5.52 o 
   2  10   1      797.50      809.40     20.85 o 
   3  10   1       56.77       76.79      6.02 o 
   4  10   1      312.13      319.30     13.19 o 
   5  10   1        1.14        0.81      2.39 o 
   6  10   1       98.07      114.44      6.07 o 
   7  10   1       72.20       83.71      7.93 o 
  -8  11   1        0.20       -3.95      4.53 o 
  -7  11   1        5.47        1.99      3.31 o 
  -6  11   1        4.88        6.95      3.08 o 
  -5  11   1      391.14      358.21     14.80 o 
  -4  11   1       71.87       80.27      5.74 o 
  -3  11   1        2.51        4.85      1.57 o 
  -2  11   1        1.38       10.94      3.06 o 
  -1  11   1       68.14       78.19      3.93 o 
   0  11   1      442.48      421.92     10.25 o 
   1  11   1      158.95      189.57      8.35 o 
   2  11   1        4.03        9.13      2.52 o 
   3  11   1       24.81       31.07      4.62 o 
   4  11   1       24.29       26.63      8.53 o 
   5  11   1        0.02        0.22      3.24 o 
   6  11   1        2.39       -2.50      3.15 o 
   7  11   1       12.85       17.55      5.28 o 
  -7  12   1        1.00        3.68      3.96 o 
  -6  12   1      112.40       87.87      7.40 o 
  -5  12   1        2.77        4.74      3.49 o 
  -4  12   1       60.51       71.82      6.59 o 
  -3  12   1      314.06      289.99     12.11 o 
  -2  12   1      455.94      405.81     12.04 o 
  -1  12   1      142.27      132.90     10.27 o 
   0  12   1        8.82        6.97      1.64 o 
   1  12   1        1.71        3.44      3.00 o 
   2  12   1      213.53      209.90      7.44 o 
   3  12   1       14.20       17.80      3.71 o 
   4  12   1        0.18       -1.77      2.56 o 
   5  12   1       79.80       78.30     11.96 o 
   6  12   1        0.41       -3.62      3.62 o 
   7  12   1        0.10       -1.37      6.18 o 
  -7  13   1        1.25        1.48      4.25 o 
  -6  13   1       15.89       16.17      4.75 o 
  -5  13   1       52.29       65.76     11.27 o 
  -4  13   1        9.84       13.49      3.72 o 
  -3  13   1        0.21        2.06      2.44 o 
  -2  13   1      788.27      752.73     20.17 o 
  -1  13   1      515.12      417.52     21.02 o 
   0  13   1      337.27      294.74     11.43 o 
   1  13   1      221.15      183.60      7.56 o 
   2  13   1      133.19      126.43      7.32 o 
   3  13   1       13.46       13.62      3.61 o 
   4  13   1        0.02       -0.85      2.95 o 
   5  13   1       49.28       46.01      8.45 o 
   6  13   1       18.67       22.69      5.59 o 
  -7  14   1       49.13       59.00     20.64 o 
  -6  14   1       80.97       81.27     20.33 o 
  -5  14   1      124.86      119.47      8.04 o 
  -4  14   1      379.51      340.61     14.63 o 
  -3  14   1      244.09      221.35     10.59 o 
  -2  14   1       17.26       14.00      2.60 o 
  -1  14   1      649.26      621.81     17.32 o 
   0  14   1      804.28      740.77     17.19 o 
   1  14   1        0.05        2.24      1.99 o 
   2  14   1      114.31      105.53      6.82 o 
   3  14   1      194.82      195.09     10.08 o 
   4  14   1       51.51       61.77     11.88 o 
   5  14   1      101.48       88.42     31.83 o 
   6  14   1      128.32      110.46     35.94 o 
  -6  15   1       11.12       16.65      5.24 o 
  -5  15   1        4.09       12.68      5.41 o 
  -4  15   1       11.13       19.41      4.70 o 
  -3  15   1        7.94       18.25      4.21 o 
  -2  15   1      205.71      198.57     10.83 o 
  -1  15   1       37.25       45.70      4.13 o 
   0  15   1       68.48       69.37      5.08 o 
   1  15   1        8.83       18.57      3.18 o 
   2  15   1       34.26       42.16      5.48 o 
   3  15   1       26.09       18.64      4.47 o 
   4  15   1       19.12       23.00      6.63 o 
   5  15   1       10.95        4.81      4.19 o 
  -6  16   1       28.42       31.02      6.50 o 
  -5  16   1       85.91      105.94      9.70 o 
  -4  16   1       90.39       90.53      8.61 o 
  -3  16   1       94.71       97.91      7.02 o 
  -2  16   1       37.97       48.67      4.52 o 
  -1  16   1        2.85        4.05      2.34 o 
   0  16   1       70.74       63.71      5.08 o 
   1  16   1       46.22       67.83      7.56 o 
   2  16   1      212.26      216.67     10.86 o 
   3  16   1       56.85       56.29      7.13 o 
   4  16   1       88.10       91.71      8.85 o 
   5  16   1       17.82       16.72      5.52 o 
  -5  17   1        4.03        3.25      4.61 o 
  -4  17   1       16.86       18.31      5.27 o 
  -3  17   1        8.57        3.64      3.73 o 
  -2  17   1        0.56        0.67      3.29 o 
  -1  17   1        3.22        2.50      3.07 o 
   0  17   1       33.55       38.20      4.90 o 
   1  17   1        7.81        4.45      2.96 o 
   2  17   1        4.44        4.15      3.72 o 
   3  17   1        0.54        4.29      4.49 o 
   4  17   1        0.93        3.09      4.56 o 
  -5  18   1        4.74       -1.25      4.56 o 
  -4  18   1      109.25       99.07      9.51 o 
  -3  18   1       49.51       69.28      7.81 o 
  -2  18   1        3.50        8.75      4.23 o 
  -1  18   1       23.37       13.72      3.87 o 
   0  18   1        2.28        0.23      2.91 o 
   1  18   1        0.32       -3.21      3.21 o 
   2  18   1       29.03       28.54      8.38 o 
   3  18   1       48.47       39.37      6.73 o 
   4  18   1        1.45       -4.69      4.73 o 
  -4  19   1        0.01       -2.32      4.48 o 
  -3  19   1        0.72        4.96      4.75 o 
  -2  19   1        4.06        0.61      5.33 o 
  -1  19   1        3.26        0.46      3.45 o 
   0  19   1        2.14        1.08      3.47 o 
   1  19   1        0.98        2.89      5.18 o 
   2  19   1        2.25        2.66      4.33 o 
   3  19   1        4.07        4.45      4.65 o 
  -3  20   1       65.11       56.66     12.34 o 
  -2  20   1      128.87      117.58     11.57 o 
  -1  20   1       42.30       36.86      8.68 o 
   0  20   1       26.12       19.54      8.38 o 
   1  20   1       63.08       67.93     10.81 o 
   2  20   1       10.10       11.52      9.82 o 
   0  21   1        9.10       10.05      6.09 o 
  -9   0   2      256.14      228.60     18.28 o 
  -8   0   2      419.33      396.59     25.59 o 
  -7   0   2      943.54      989.61     33.63 o 
  -6   0   2      916.90      992.33     32.98 o 
  -5   0   2     2153.46     2227.07     54.79 o 
  -4   0   2       34.27       34.10      3.50 o 
  -3   0   2       13.14       27.26      3.66 o 
  -2   0   2     6397.33     5748.60    221.90 o 
  -1   0   2    18726.98    15230.08    605.85 o 
   0   0   2     1186.29     1052.09     41.58 o 
   1   0   2       36.11       69.48      3.08 o 
   2   0   2     1107.63      857.62     21.50 o 
   3   0   2        5.38        1.16      1.35 o 
   4   0   2      124.98      109.30      4.59 o 
   5   0   2      403.33      387.47     27.87 o 
   6   0   2      309.00      314.96     21.47 o 
   7   0   2        0.11       -3.66      5.18 o 
  -9   1   2        7.58       11.47      4.79 o 
  -8   1   2        8.17       13.39      6.55 o 
  -7   1   2       93.01       94.32      4.66 o 
  -6   1   2       11.98        9.60      2.21 o 
  -5   1   2      146.75      145.70      4.98 o 
  -4   1   2      595.52      669.81     40.82 o 
  -3   1   2     2422.10     3027.45     72.17 o 
  -2   1   2       58.84       90.52     16.89 o 
  -1   1   2      961.70      732.05     34.45 o 
   0   1   2     7222.00     5675.45    134.70 o 
   1   1   2      251.08      223.51      7.67 o 
   2   1   2      120.67       82.51      2.57 o 
   3   1   2      143.16      139.56      6.43 o 
   4   1   2       21.42       24.54      2.49 o 
   5   1   2        1.04        1.79      2.36 o 
   6   1   2      402.45      362.32     23.76 o 
   7   1   2       45.97       22.09      5.26 o 
   8   1   2        5.62        2.44      4.83 o 
  -9   2   2       32.11       28.57      5.80 o 
  -8   2   2        2.51        1.37      2.87 o 
  -7   2   2      251.19      269.19     10.34 o 
  -6   2   2      739.48      735.80     15.73 o 
  -5   2   2       52.59       64.01      2.38 o 
  -4   2   2      105.17       79.48      2.93 o 
  -3   2   2      985.15      995.40     47.81 o 
  -2   2   2      477.34      504.21     13.55 o 
  -1   2   2      267.44      249.87     34.42 o 
   0   2   2     7365.85     5845.54    242.01 o 
   1   2   2       88.50      103.54      3.71 o 
   2   2   2       20.30       28.08      3.25 o 
   3   2   2      392.68      370.81     10.04 o 
   4   2   2      122.76      121.05      4.05 o 
   5   2   2        8.71        3.43      4.50 o 
   6   2   2       41.29       36.97      5.02 o 
   7   2   2        9.67        5.34      4.16 o 
   8   2   2       22.52       15.63     10.20 o 
  -9   3   2        3.08       -0.99      3.75 o 
  -8   3   2       23.17       13.81      3.75 o 
  -7   3   2      250.27      246.12      9.74 o 
  -6   3   2       58.71       57.01      4.78 o 
  -5   3   2       73.66       84.92      3.35 o 
  -4   3   2      319.28      318.32     19.76 o 
  -3   3   2      228.88      307.83     20.26 o 
  -2   3   2       34.75       22.14      3.45 o 
  -1   3   2     1269.56     1354.55     85.58 o 
   0   3   2      632.04      734.21     21.04 o 
   1   3   2     1547.59     1544.46     50.93 o 
   2   3   2       97.73      120.07      7.40 o 
   3   3   2      281.98      272.28      6.31 o 
   4   3   2        4.81        1.46      1.78 o 
   5   3   2       10.34       13.48      3.79 o 
   6   3   2       18.39       16.32      3.80 o 
   7   3   2        8.86        3.19      4.41 o 
   8   3   2       14.24        7.40      5.30 o 
  -9   4   2       40.98       52.26      7.35 o 
  -8   4   2      239.44      214.40      9.70 o 
  -7   4   2      301.34      304.99     11.39 o 
  -6   4   2      114.20      103.94      5.02 o 
  -5   4   2      564.12      569.23     13.46 o 
  -4   4   2     2194.64     2591.52     53.79 o 
  -3   4   2     1091.06     1303.74     51.47 o 
  -2   4   2      623.89      586.57     20.66 o 
  -1   4   2     1969.46     1997.83     75.27 o 
   0   4   2     1345.48     1371.77    109.74 o 
   1   4   2       36.47       16.57      3.72 o 
   2   4   2      397.46      387.32     30.91 o 
   3   4   2      127.57      141.42      4.00 o 
   4   4   2        3.76        3.07      1.75 o 
   5   4   2        0.04       -0.67      1.97 o 
   6   4   2       59.75       58.25      5.54 o 
   7   4   2       75.32       47.03     10.66 o 
  -9   5   2        3.71        0.72      3.76 o 
  -8   5   2       41.83       69.27      6.56 o 
  -7   5   2       48.13       59.43      5.57 o 
  -6   5   2      104.61       97.25      4.95 o 
  -5   5   2      558.56      551.62     13.09 o 
  -4   5   2        3.87       11.49      1.36 o 
  -3   5   2        0.01        4.72      0.87 o 
  -2   5   2      658.29      762.38     18.43 o 
  -1   5   2      319.60      229.96     15.19 o 
   0   5   2       20.95       40.67      3.01 o 
   1   5   2      322.05      386.16     38.03 o 
   2   5   2       40.94       47.71      5.57 o 
   3   5   2        0.00       -0.35      1.22 o 
   4   5   2      125.24      135.05      5.09 o 
   5   5   2       94.40      101.62      5.17 o 
   6   5   2       45.19       49.97      5.53 o 
   7   5   2       13.31       21.79      9.37 o 
  -9   6   2       43.58       62.55      6.89 o 
  -8   6   2       79.17       90.75      6.96 o 
  -7   6   2      805.02      791.85     22.75 o 
  -6   6   2     1146.89     1122.94     39.48 o 
  -5   6   2      781.94      833.22     29.62 o 
  -4   6   2      301.95      302.45      6.75 o 
  -3   6   2     1440.12     1513.42     28.38 o 
  -2   6   2      484.81      477.87     10.62 o 
  -1   6   2      254.38      236.29     15.49 o 
   0   6   2     2202.36     2191.11    158.03 o 
   1   6   2     3217.96     3343.83    102.83 o 
   2   6   2      184.12      180.38     13.83 o 
   3   6   2       21.24       21.76      5.17 o 
   4   6   2      252.51      256.36      8.03 o 
   5   6   2      117.64      120.02      5.20 o 
   6   6   2       95.98      108.44      7.05 o 
   7   6   2       73.92       82.15      7.07 o 
  -9   7   2       13.11       15.86      4.86 o 
  -8   7   2        2.36        1.64      3.29 o 
  -7   7   2        0.34       -2.32      2.32 o 
  -6   7   2        1.70        9.70      2.79 o 
  -5   7   2       63.34       64.80      7.99 o 
  -4   7   2      213.89      232.66      5.54 o 
  -3   7   2      341.81      300.99      8.66 o 
  -2   7   2       51.84       84.34      7.56 o 
  -1   7   2     1160.71     1063.36     22.15 o 
   0   7   2        0.95        7.05      1.73 o 
   1   7   2        3.41       12.38      1.53 o 
   2   7   2        0.70        6.55      2.44 o 
   3   7   2       10.95       11.07      2.37 o 
   4   7   2        5.24       10.88      2.99 o 
   5   7   2       29.46       29.81      3.57 o 
   6   7   2        6.37       11.87      4.00 o 
   7   7   2       29.99       30.14      5.72 o 
  -9   8   2       46.68       42.59      7.55 o 
  -8   8   2      333.57      316.89     22.09 o 
  -7   8   2       18.66       20.48      3.70 o 
  -6   8   2       32.54       31.36      3.94 o 
  -5   8   2        8.09       14.55      3.86 o 
  -4   8   2       37.22       32.68      3.29 o 
  -3   8   2        0.84        2.13      1.01 o 
  -2   8   2     1294.43     1411.02     33.40 o 
  -1   8   2      298.12      286.77     10.66 o 
   0   8   2        9.12       19.99      2.33 o 
   1   8   2       73.04       84.47      2.87 o 
   2   8   2      557.00      564.61     14.97 o 
   3   8   2      308.13      301.86     10.84 o 
   4   8   2       38.62       44.56      4.37 o 
   5   8   2        2.78       -2.05      2.16 o 
   6   8   2        3.51       -1.56      3.62 o 
   7   8   2       72.01       82.13      7.80 o 
  -8   9   2       21.39       12.80      8.07 o 
  -7   9   2       12.35       17.42      3.83 o 
  -6   9   2       68.27       82.95      8.05 o 
  -5   9   2       56.68       75.33      4.73 o 
  -4   9   2      546.78      521.70     18.29 o 
  -3   9   2        7.85        6.50      1.35 o 
  -2   9   2     1448.59     1368.03     28.48 o 
  -1   9   2     1241.86     1326.63     35.33 o 
   0   9   2       13.71       24.43      4.92 o 
   1   9   2       91.98       94.16      3.39 o 
   2   9   2       37.58       50.55      3.12 o 
   3   9   2       45.97       50.58      4.64 o 
   4   9   2       21.64       24.40      3.56 o 
   5   9   2        1.84       -1.60      2.28 o 
   6   9   2       28.08       30.56      4.16 o 
   7   9   2        1.39       -2.27      4.44 o 
  -8  10   2       37.19       32.10      7.25 o 
  -7  10   2       33.53       30.33      4.55 o 
  -6  10   2       20.59       19.60      3.70 o 
  -5  10   2      608.82      618.63     21.76 o 
  -4  10   2      405.07      404.60     15.17 o 
  -3  10   2      320.22      270.08      9.84 o 
  -2  10   2      523.00      495.68     11.58 o 
  -1  10   2      847.33      868.31     18.86 o 
   0  10   2       35.24       45.39      3.23 o 
   1  10   2       27.79       48.94      3.32 o 
   2  10   2       33.95       41.23      4.49 o 
   3  10   2      128.09      128.55     12.26 o 
   4  10   2       56.10       53.89      8.83 o 
   5  10   2       29.37       32.66      5.58 o 
   6  10   2       23.25       31.74      7.14 o 
   7  10   2       24.18       17.97      5.77 o 
  -8  11   2        8.47       17.71      8.91 o 
  -7  11   2        2.98        4.71      3.29 o 
  -6  11   2        4.30        3.67      3.18 o 
  -5  11   2       36.69       51.51      5.69 o 
  -4  11   2      413.97      371.48     34.95 o 
  -3  11   2      217.99      190.79     12.68 o 
  -2  11   2        6.67       19.36      2.86 o 
  -1  11   2       14.06       13.78      2.86 o 
   0  11   2      225.63      183.25     10.60 o 
   1  11   2       30.70       37.89      7.30 o 
   2  11   2        2.93        2.71      3.27 o 
   3  11   2        1.90        6.17      2.88 o 
   4  11   2       13.88        9.83      3.32 o 
   5  11   2       52.91       51.61     13.48 o 
   6  11   2       11.66        9.53      3.61 o 
  -8  12   2       53.70       65.79      8.76 o 
  -7  12   2       79.86       86.89      7.91 o 
  -6  12   2      341.11      326.50     14.45 o 
  -5  12   2      113.95       99.03      6.73 o 
  -4  12   2       87.35       79.97      5.74 o 
  -3  12   2      441.08      416.08     15.69 o 
  -2  12   2      743.88      714.91     16.28 o 
  -1  12   2      365.60      302.02      8.11 o 
   0  12   2      666.61      608.24     14.15 o 
   1  12   2      481.31      483.05     14.91 o 
   2  12   2        4.25        5.27      2.81 o 
   3  12   2       68.47       63.68     11.12 o 
   4  12   2      243.49      252.51     16.30 o 
   5  12   2      233.18      231.19     16.14 o 
   6  12   2       22.53       31.32      5.36 o 
  -7  13   2        3.94       -0.49      4.27 o 
  -6  13   2       46.86       52.65      6.84 o 
  -5  13   2       12.60        9.05      3.61 o 
  -4  13   2       13.55       19.45      4.06 o 
  -3  13   2       30.01       39.79      3.64 o 
  -2  13   2      198.18      186.04      6.11 o 
  -1  13   2       13.19       26.08      7.50 o 
   0  13   2        8.66       10.43      2.42 o 
   1  13   2      381.60      384.06     11.81 o 
   2  13   2       16.65       22.07      8.38 o 
   3  13   2       11.46       10.85      6.32 o 
   4  13   2        9.50        4.42      6.47 o 
   5  13   2       61.28       57.94     17.90 o 
   6  13   2        1.55       -1.39      4.06 o 
  -7  14   2       11.94        9.58      5.05 o 
  -6  14   2       61.17       62.37     10.89 o 
  -5  14   2        4.98       10.76      3.97 o 
  -4  14   2        5.96        8.55      3.52 o 
  -3  14   2       53.45       56.23     10.28 o 
  -2  14   2        1.64       -0.82      2.74 o 
  -1  14   2      105.24      100.73      4.22 o 
   0  14   2       96.70      109.14      5.14 o 
   1  14   2       50.03       55.32      4.49 o 
   2  14   2       10.53        6.31      3.51 o 
   3  14   2       95.46       73.69     14.24 o 
   4  14   2       14.83        6.87      4.04 o 
   5  14   2       14.14       15.64      4.94 o 
  -7  15   2        6.10       12.34      9.75 o 
  -6  15   2       10.53       15.16      5.12 o 
  -5  15   2        2.37       -0.68      3.27 o 
  -4  15   2       13.57       14.04      4.24 o 
  -3  15   2        4.15       -1.11      3.58 o 
  -2  15   2       42.91       46.64      5.54 o 
  -1  15   2      363.09      362.71      9.91 o 
   0  15   2       50.06       56.91      4.76 o 
   1  15   2        0.63        1.19      2.28 o 
   2  15   2       16.60       11.25      4.08 o 
   3  15   2        0.00       -1.96      3.18 o 
   4  15   2       33.12       26.76     11.65 o 
   5  15   2        7.06        3.18      4.27 o 
  -6  16   2       77.29       87.69      9.25 o 
  -5  16   2       27.30       23.33      5.21 o 
  -4  16   2      167.00      148.65     14.32 o 
  -3  16   2      419.01      351.01     14.88 o 
  -2  16   2       17.05       18.12      3.20 o 
  -1  16   2       12.58       12.38      3.33 o 
   0  16   2      146.42      130.67      6.46 o 
   1  16   2       31.50       30.59      5.23 o 
   2  16   2       46.66       59.09      6.87 o 
   3  16   2       73.93       64.05     15.08 o 
   4  16   2        7.68        5.22      5.41 o 
  -5  17   2        0.23        0.92      4.45 o 
  -4  17   2       12.23       12.85      4.50 o 
  -3  17   2        1.54       -1.23      3.14 o 
  -2  17   2        0.26        3.79      2.67 o 
  -1  17   2       16.39       11.55      3.69 o 
   0  17   2       32.39       31.80      4.06 o 
   1  17   2       21.18       26.14      4.96 o 
   2  17   2        0.77        1.66      3.41 o 
   3  17   2       77.23       71.76      8.23 o 
   4  17   2       18.70       21.08      5.58 o 
  -5  18   2       31.93       23.09      6.29 o 
  -4  18   2      105.51      106.43      9.12 o 
  -3  18   2       75.06       87.74     11.12 o 
  -2  18   2      108.34      101.43     10.05 o 
  -1  18   2       53.66       59.24      6.41 o 
   0  18   2       65.80       65.68      7.46 o 
   1  18   2       44.53       52.14      7.77 o 
   2  18   2      122.53      123.57     14.39 o 
   3  18   2       48.81       52.76     11.88 o 
  -4  19   2       36.23       47.07      9.21 o 
  -3  19   2        0.94        4.57      4.46 o 
  -2  19   2        8.73       12.49      6.24 o 
  -1  19   2        0.04       -2.92      3.37 o 
   0  19   2        5.17       10.16      4.03 o 
   1  19   2        4.37        5.73      4.13 o 
   2  19   2        1.11        1.12      5.10 o 
  -3  20   2       14.46       12.03      6.70 o 
  -2  20   2        5.24        4.11      5.79 o 
  -1  20   2       18.69       13.17      4.68 o 
   0  20   2        0.83       -1.22      5.18 o 
   1  20   2        7.87        6.85      6.24 o 
  -9   1   3        0.01       -1.56      3.50 o 
  -8   1   3       15.66        9.49      3.13 o 
  -7   1   3       35.06       36.12      3.60 o 
  -6   1   3      112.96      100.14      3.62 o 
  -5   1   3      492.61      537.81     29.11 o 
  -4   1   3      177.56      250.17     19.87 o 
  -3   1   3      241.53      218.77     24.14 o 
  -2   1   3      400.28      334.92      8.88 o 
  -1   1   3     1805.95     1530.35     53.24 o 
   0   1   3      403.23      400.13      8.34 o 
   1   1   3     1868.94     1781.63     38.66 o 
   2   1   3       35.67       35.20      1.77 o 
   3   1   3        2.88        2.80      1.12 o 
   4   1   3       12.25       11.64      2.43 o 
   5   1   3        9.51        1.64      2.75 o 
   6   1   3        0.45       -3.71      3.71 o 
   7   1   3       61.30       41.22      6.70 o 
  -9   2   3      102.25      103.72      8.12 o 
  -8   2   3      200.83      202.02      8.87 o 
  -7   2   3      523.75      496.29     13.34 o 
  -6   2   3      990.88     1024.04     21.06 o 
  -5   2   3      166.91      171.51      7.04 o 
  -4   2   3     3036.35     3243.70     77.89 o 
  -3   2   3      329.24      321.46      7.72 o 
  -2   2   3      390.59      289.88     18.79 o 
  -1   2   3       14.05       45.68      2.14 o 
   0   2   3     3893.94     3173.52    103.19 o 
   1   2   3      116.55      121.27      6.29 o 
   2   2   3      537.61      430.67     25.01 o 
   3   2   3      197.80      149.85      3.90 o 
   4   2   3      124.38      112.77      4.53 o 
   5   2   3      199.53      183.85      7.94 o 
   6   2   3      210.46      186.06     11.09 o 
   7   2   3       70.53       54.81      7.32 o 
  -9   3   3        0.13       -0.39      3.26 o 
  -8   3   3        0.01        0.95      2.55 o 
  -7   3   3      226.10      225.30      9.08 o 
  -6   3   3      168.73      172.92     15.39 o 
  -5   3   3      158.82      217.47      7.33 o 
  -4   3   3     1603.99     1761.33     43.04 o 
  -3   3   3      624.89      566.17     19.76 o 
  -2   3   3       32.53       25.62      5.25 o 
  -1   3   3      186.12      111.92     40.13 o 
   0   3   3       62.48       30.85      1.66 o 
   1   3   3      277.27      274.81      6.22 o 
   2   3   3       15.35       17.68      2.49 o 
   3   3   3      473.47      473.75     10.65 o 
   4   3   3        6.62        9.21      2.92 o 
   5   3   3       64.51       73.22      5.19 o 
   6   3   3       12.37       11.95      4.53 o 
   7   3   3       28.18       19.91      5.68 o 
  -9   4   3       46.04       61.63      8.91 o 
  -8   4   3      161.06      167.87      8.11 o 
  -7   4   3      259.09      248.22      8.03 o 
  -6   4   3     2634.40     2730.76     57.39 o 
  -5   4   3     1096.59     1118.02     24.53 o 
  -4   4   3        0.22       -0.29      1.34 o 
  -3   4   3       22.26       44.90      5.19 o 
  -2   4   3      299.97      186.35      5.63 o 
  -1   4   3      110.74      104.97     13.31 o 
   0   4   3     1035.40      945.54    101.81 o 
   1   4   3      927.86      793.81     39.72 o 
   2   4   3      877.66      806.75     34.89 o 
   3   4   3      418.07      394.80     16.18 o 
   4   4   3      109.97       94.83      5.65 o 
   5   4   3       32.63       35.95      4.68 o 
   6   4   3       23.10       21.43      4.42 o 
   7   4   3       60.23       51.09      7.55 o 
  -9   5   3        2.58       -0.10      3.48 o 
  -8   5   3       60.70       67.16      6.10 o 
  -7   5   3        8.16        4.51      2.63 o 
  -6   5   3       27.12       39.84      7.49 o 
  -5   5   3       20.54       28.39      2.47 o 
  -4   5   3       62.11       59.20      5.42 o 
  -3   5   3      169.44      158.89     12.52 o 
  -2   5   3      586.46      554.67     14.12 o 
  -1   5   3       47.61       35.14      8.59 o 
   0   5   3      122.24      100.61      3.65 o 
   1   5   3      427.83      385.61     21.94 o 
   2   5   3        5.25        2.77      1.17 o 
   3   5   3       12.45       14.69      2.68 o 
   4   5   3       21.41       24.32      2.94 o 
   5   5   3        0.40       -1.72      2.40 o 
   6   5   3        5.28        4.73      3.90 o 
   7   5   3        0.84       -4.53      5.48 o 
  -9   6   3       19.35       24.24      4.76 o 
  -8   6   3        0.17       -0.38      2.94 o 
  -7   6   3       12.88       13.78      3.05 o 
  -6   6   3        0.03        3.02      1.92 o 
  -5   6   3        3.51       -0.37      1.29 o 
  -4   6   3       15.79       24.57      1.79 o 
  -3   6   3       76.96       77.14      6.80 o 
  -2   6   3      899.47      970.88     52.49 o 
  -1   6   3      359.32      368.68     28.87 o 
   0   6   3       77.85       89.40      3.53 o 
   1   6   3      147.66      141.91      8.59 o 
   2   6   3       51.78       55.02      3.96 o 
   3   6   3        4.22        2.73      1.81 o 
   4   6   3       92.14       99.77      7.61 o 
   5   6   3       19.99       21.45      3.62 o 
   6   6   3        7.14        2.57      3.96 o 
   7   6   3       13.93        5.82      5.59 o 
  -9   7   3       48.63       56.81      6.67 o 
  -8   7   3      163.44      159.31     10.06 o 
  -7   7   3      126.86      122.64     12.45 o 
  -6   7   3      136.58      129.43      6.97 o 
  -5   7   3      107.28      108.68      8.51 o 
  -4   7   3        1.15        5.87      1.23 o 
  -3   7   3      307.62      298.69      8.59 o 
  -2   7   3       30.08       45.73      2.81 o 
  -1   7   3      670.53      682.61     67.27 o 
   0   7   3       23.41       25.82      3.50 o 
   1   7   3       97.83       86.48      7.11 o 
   2   7   3      140.02      124.68      6.99 o 
   3   7   3        7.68        8.27      2.21 o 
   4   7   3      108.84      117.35      5.22 o 
   5   7   3       61.44       59.59      4.76 o 
   6   7   3        0.34       -1.58      3.90 o 
   7   7   3        1.04        3.43      5.08 o 
  -9   8   3       63.98       56.28      8.35 o 
  -8   8   3      170.03      173.24     10.65 o 
  -7   8   3      353.63      325.66     13.01 o 
  -6   8   3      235.92      226.63      8.65 o 
  -5   8   3      877.89      819.95     22.62 o 
  -4   8   3      484.17      483.85     11.39 o 
  -3   8   3       11.40       20.82      3.08 o 
  -2   8   3      525.87      492.44     13.11 o 
  -1   8   3      236.93      214.21     12.73 o 
   0   8   3      257.52      276.43      9.84 o 
   1   8   3      397.23      366.79     27.63 o 
   2   8   3      239.39      245.32     21.02 o 
   3   8   3       72.00       71.35      4.41 o 
   4   8   3      225.83      233.58     20.86 o 
   5   8   3       48.82       56.94      4.92 o 
   6   8   3       82.26       84.62      7.22 o 
  -9   9   3       15.32       15.84      6.67 o 
  -8   9   3       16.55        4.42      7.01 o 
  -7   9   3        4.60        2.69      2.83 o 
  -6   9   3      241.99      233.20     15.50 o 
  -5   9   3      489.43      470.77     20.71 o 
  -4   9   3       77.58      100.77      7.08 o 
  -3   9   3      154.15      179.16      8.97 o 
  -2   9   3       24.99       18.85      3.64 o 
  -1   9   3      145.05      165.15      7.12 o 
   0   9   3        1.49       -0.96      1.46 o 
   1   9   3      175.28      152.74     24.83 o 
   2   9   3      213.88      241.61     10.28 o 
   3   9   3       26.66       15.48      3.62 o 
   4   9   3       26.77       30.27      3.61 o 
   5   9   3        2.07        0.34      2.67 o 
   6   9   3        7.83       14.02      4.77 o 
  -8  10   3       75.57       73.24     13.10 o 
  -7  10   3      148.62      141.28      8.52 o 
  -6  10   3        0.37        3.88      2.43 o 
  -5  10   3      556.21      544.99     19.65 o 
  -4  10   3      532.06      510.25     14.35 o 
  -3  10   3      202.36      181.30      5.47 o 
  -2  10   3      175.71      141.20      4.61 o 
  -1  10   3      185.32      204.03      8.95 o 
   0  10   3       30.97       36.00      2.60 o 
   1  10   3     1126.79     1091.80     27.45 o 
   2  10   3      322.51      324.03     13.55 o 
   3  10   3       14.76       17.73      5.10 o 
   4  10   3       36.88       45.85      9.98 o 
   5  10   3       59.34       66.15      9.52 o 
   6  10   3       47.31       40.18      6.11 o 
  -8  11   3        6.42        2.78      4.70 o 
  -7  11   3        9.57        8.00      5.41 o 
  -6  11   3       11.81        8.11      3.66 o 
  -5  11   3        6.17        1.12      2.44 o 
  -4  11   3       42.53       53.56      5.67 o 
  -3  11   3        4.21        7.05      2.43 o 
  -2  11   3       15.19       19.24      4.79 o 
  -1  11   3       53.58       51.09      2.95 o 
   0  11   3        2.54        4.88      1.85 o 
   1  11   3        1.04        3.55      2.08 o 
   2  11   3      184.17      192.79      9.37 o 
   3  11   3       87.67       82.85      8.22 o 
   4  11   3        3.13        4.12      3.36 o 
   5  11   3        4.27        1.04      3.65 o 
   6  11   3        0.99       -1.46      4.07 o 
  -8  12   3       13.64       10.28      5.27 o 
  -7  12   3        0.17       -3.62      3.62 o 
  -6  12   3        3.84        4.15      3.41 o 
  -5  12   3      101.39      102.96      6.83 o 
  -4  12   3      193.63      202.74     11.73 o 
  -3  12   3      203.82      190.65      5.91 o 
  -2  12   3       19.40       11.98      2.03 o 
  -1  12   3        0.32       -0.59      1.45 o 
   0  12   3        1.32        2.02      1.87 o 
   1  12   3      223.13      246.69      8.47 o 
   2  12   3        1.19        0.66      2.67 o 
   3  12   3        0.00        0.82      2.81 o 
   4  12   3        7.77        5.48      3.44 o 
   5  12   3       57.05       62.32     19.41 o 
  -7  13   3       16.83       12.84      4.70 o 
  -6  13   3       24.76       34.71      8.45 o 
  -5  13   3        0.79        1.00      2.81 o 
  -4  13   3       11.28       15.24      3.55 o 
  -3  13   3       60.03       66.73      6.14 o 
  -2  13   3       55.50       62.18      4.44 o 
  -1  13   3        5.35        4.46      1.85 o 
   0  13   3        0.65        0.51      2.07 o 
   1  13   3        7.77        6.16      2.44 o 
   2  13   3        1.48        0.50      2.93 o 
   3  13   3        3.71        1.61      3.10 o 
   4  13   3        0.51        0.38      3.39 o 
   5  13   3       15.61       10.15      3.64 o 
  -7  14   3       24.00       22.48      5.60 o 
  -6  14   3      169.25      145.24      9.02 o 
  -5  14   3      220.38      184.35     12.34 o 
  -4  14   3       28.72       41.41      5.40 o 
  -3  14   3      164.76      150.42      6.32 o 
  -2  14   3      414.78      361.07      9.76 o 
  -1  14   3      395.92      401.17     12.31 o 
   0  14   3       71.55       80.87      4.47 o 
   1  14   3       43.35       48.37      4.39 o 
   2  14   3       50.20       70.66     11.96 o 
   3  14   3       52.39       48.99     23.68 o 
   4  14   3       58.42       47.65     26.88 o 
   5  14   3       86.06       87.43     19.31 o 
  -7  15   3       16.34       17.67      7.01 o 
  -6  15   3        0.02       -1.63      5.03 o 
  -5  15   3       17.86       26.31      6.85 o 
  -4  15   3        0.54        2.18      3.10 o 
  -3  15   3        0.38        1.90      2.99 o 
  -2  15   3        3.17        1.67      2.18 o 
  -1  15   3        8.52       12.14      4.44 o 
   0  15   3        2.06        5.66      4.03 o 
   1  15   3       14.50       16.43     10.74 o 
   2  15   3        4.90        4.44      3.77 o 
   3  15   3        9.01        1.94      3.55 o 
   4  15   3       11.47        6.01      3.76 o 
  -6  16   3       68.85       68.94      8.12 o 
  -5  16   3       62.93       57.38     12.79 o 
  -4  16   3       23.27       25.36      5.08 o 
  -3  16   3      116.89      103.14      6.95 o 
  -2  16   3        4.47        5.15      2.47 o 
  -1  16   3      161.07      152.08      9.39 o 
   0  16   3      141.83      135.97      6.41 o 
   1  16   3       70.44       81.42      7.72 o 
   2  16   3       23.20       17.90      9.90 o 
   3  16   3       69.90       69.21     33.96 o 
   4  16   3       14.09       10.66      6.40 o 
  -6  17   3        0.68       -0.48      4.53 o 
  -5  17   3        5.90        5.64      4.20 o 
  -4  17   3        6.83        5.23      3.88 o 
  -3  17   3       18.93       30.09      5.34 o 
  -2  17   3        1.86        0.28      2.88 o 
  -1  17   3       56.22       61.63      6.34 o 
   0  17   3       32.93       46.39      5.51 o 
   1  17   3       22.02       18.98      5.09 o 
   2  17   3        2.37        2.83      4.31 o 
   3  17   3        8.05       -0.12      5.03 o 
  -5  18   3        6.14        4.07      4.90 o 
  -4  18   3        5.61        4.70      4.13 o 
  -3  18   3        2.92        4.12      3.88 o 
  -2  18   3       42.17       40.11      5.57 o 
  -1  18   3        0.10        0.54      3.88 o 
   0  18   3       14.30        4.47      3.57 o 
   1  18   3        1.15        2.86      4.20 o 
   2  18   3        5.57        6.06      5.18 o 
   3  18   3       11.21       12.34      8.22 o 
  -4  19   3        3.45        6.34      4.42 o 
  -3  19   3        5.33        5.48      6.24 o 
  -2  19   3       22.19       19.04      7.01 o 
  -1  19   3        2.55        2.32      3.95 o 
   0  19   3        1.76        0.76      5.18 o 
   1  19   3        0.15       -4.65      4.65 o 
   2  19   3        0.70        1.25      4.56 o 
  -3  20   3      110.56      121.99     14.77 o 
  -2  20   3       41.09       64.58     10.36 o 
  -1  20   3       49.71       66.43      7.53 o 
   0  20   3       15.87       13.71      7.31 o 
 -10   0   4       71.86       71.73     12.18 o 
  -9   0   4      305.38      289.98     20.56 o 
  -8   0   4       27.55       32.81      5.29 o 
  -7   0   4      360.12      418.99     16.45 o 
  -6   0   4     1813.11     1808.28     56.93 o 
  -5   0   4      886.95      888.65     29.10 o 
  -4   0   4       52.25       52.85      5.03 o 
  -3   0   4      576.49      495.13     22.24 o 
  -2   0   4        0.13        5.42      1.98 o 
  -1   0   4     1497.38     1495.21     89.93 o 
   0   0   4      124.97      116.97      4.40 o 
   1   0   4      199.31      114.16      4.46 o 
   2   0   4      244.99      194.31      6.66 o 
   3   0   4     1173.96     1104.60     28.80 o 
   4   0   4      367.32      360.95     14.38 o 
   5   0   4      414.92      403.75     26.04 o 
   6   0   4       38.47       33.35      9.29 o 
 -10   1   4       28.47       41.51      6.92 o 
  -9   1   4        2.78        5.34      3.88 o 
  -8   1   4        0.01        0.53      2.24 o 
  -7   1   4       64.82       67.61      5.03 o 
  -6   1   4       92.00       94.49      4.12 o 
  -5   1   4       63.09       53.09      6.91 o 
  -4   1   4     1273.64     1352.48     33.65 o 
  -3   1   4      330.31      353.56     16.39 o 
  -2   1   4      166.29      155.16      4.77 o 
  -1   1   4      485.12      451.30     23.61 o 
   0   1   4     1087.34      941.90     31.61 o 
   1   1   4      230.28      246.18      6.63 o 
   2   1   4       15.87       20.59      1.82 o 
   3   1   4       13.68       15.12      1.88 o 
   4   1   4       10.14        8.50      3.05 o 
   5   1   4       24.43       25.76      5.74 o 
   6   1   4       54.63       52.42      7.21 o 
 -10   2   4        2.11        5.58      4.40 o 
  -9   2   4       70.60       83.94      8.05 o 
  -8   2   4       48.07       58.30      5.27 o 
  -7   2   4      367.56      354.89     10.31 o 
  -6   2   4      104.40      100.32      4.80 o 
  -5   2   4       39.15       40.07      2.87 o 
  -4   2   4       94.30       87.93      5.04 o 
  -3   2   4      686.76      705.25     31.96 o 
  -2   2   4       40.23       44.93      4.49 o 
  -1   2   4       26.51       14.46      1.57 o 
   0   2   4        4.82       10.61      1.44 o 
   1   2   4      161.07      171.88      8.58 o 
   2   2   4      320.56      323.17      6.95 o 
   3   2   4      308.69      285.45      9.53 o 
   4   2   4       54.65       51.58      3.99 o 
   5   2   4       12.79       11.47      6.02 o 
   6   2   4        4.63        2.13      4.57 o 
 -10   3   4        4.10       -1.98      6.09 o 
  -9   3   4        0.03       -0.84      2.87 o 
  -8   3   4        9.20        8.24      2.96 o 
  -7   3   4        8.70        9.48      1.93 o 
  -6   3   4      220.98      231.79      8.09 o 
  -5   3   4       10.95       13.08      3.45 o 
  -4   3   4       17.79       24.43      3.84 o 
  -3   3   4       80.02       48.93      4.22 o 
  -2   3   4       36.23       46.58      5.89 o 
  -1   3   4      204.53      220.28      8.13 o 
   0   3   4     1096.68      970.80     45.59 o 
   1   3   4      303.20      277.43     15.95 o 
   2   3   4      163.29      148.32      9.43 o 
   3   3   4       53.09       58.80      3.64 o 
   4   3   4       42.96       38.49      3.77 o 
   5   3   4       19.62       25.31      5.32 o 
   6   3   4        0.53       -0.78      4.60 o 
  -9   4   4       46.44       65.08      6.40 o 
  -8   4   4      224.79      225.23      9.52 o 
  -7   4   4        4.12        1.20      2.03 o 
  -6   4   4       13.50       14.48      2.63 o 
  -5   4   4      129.55      129.77      6.46 o 
  -4   4   4      177.13      220.12      9.08 o 
  -3   4   4      251.86      251.56      7.57 o 
  -2   4   4      226.20      182.71      6.36 o 
  -1   4   4      236.57      196.23      6.51 o 
   0   4   4        1.91        3.58      1.25 o 
   1   4   4     1113.69     1006.01     67.13 o 
   2   4   4       71.72       70.23      2.81 o 
   3   4   4      120.08      126.13     13.21 o 
   4   4   4      136.16      129.12      6.65 o 
   5   4   4       46.77       47.72      5.24 o 
   6   4   4        9.24        7.66      5.27 o 
  -9   5   4       39.51       50.60     10.81 o 
  -8   5   4       10.33       10.75      3.36 o 
  -7   5   4       11.58       17.77      3.01 o 
  -6   5   4      471.39      463.26     11.79 o 
  -5   5   4      177.18      157.36      7.18 o 
  -4   5   4       60.43       61.31      2.66 o 
  -3   5   4       31.04       30.45      5.28 o 
  -2   5   4       10.04        4.18      2.35 o 
  -1   5   4     1338.86     1217.32    107.17 o 
   0   5   4       33.46       39.57      2.77 o 
   1   5   4        3.21        8.87      2.99 o 
   2   5   4      110.18      124.03      4.75 o 
   3   5   4      218.93      234.13      7.59 o 
   4   5   4       53.11       57.13      4.42 o 
   5   5   4        2.07        1.82      3.63 o 
   6   5   4       10.01        9.18      5.17 o 
  -9   6   4       92.17       93.31      8.67 o 
  -8   6   4      590.13      550.72     30.61 o 
  -7   6   4      303.51      284.88     10.27 o 
  -6   6   4      157.69      162.45      5.44 o 
  -5   6   4      750.81      782.78     17.80 o 
  -4   6   4      567.57      538.68     23.94 o 
  -3   6   4       25.57       23.93      7.40 o 
  -2   6   4      206.47      214.37     21.98 o 
  -1   6   4       54.94       43.39      3.95 o 
   0   6   4       86.81       81.46      7.46 o 
   1   6   4     1367.78     1456.82     52.06 o 
   2   6   4      787.92      779.35     44.98 o 
   3   6   4      226.97      224.78      8.64 o 
   4   6   4       46.60       54.19      6.21 o 
   5   6   4       78.08       83.47      6.67 o 
   6   6   4       68.11       73.71      7.19 o 
  -9   7   4        0.15       -3.73      4.29 o 
  -8   7   4        0.06        2.44      6.09 o 
  -7   7   4       14.88       20.33      4.21 o 
  -6   7   4        0.42        3.82      2.11 o 
  -5   7   4      425.41      421.98      9.47 o 
  -4   7   4      380.05      360.72     35.27 o 
  -3   7   4        3.46       11.62      4.46 o 
  -2   7   4      210.83      182.38     23.96 o 
  -1   7   4        0.01       -1.46      1.46 o 
   0   7   4        6.39        9.37      3.29 o 
   1   7   4       63.75       58.67      3.47 o 
   2   7   4       39.24       38.08      3.72 o 
   3   7   4        1.42        2.45      2.28 o 
   4   7   4        4.58        1.07      2.59 o 
   5   7   4        1.36       -2.83      2.99 o 
   6   7   4        0.46        3.94      4.64 o 
  -9   8   4       50.78       56.86      8.17 o 
  -8   8   4        0.95        0.67      3.34 o 
  -7   8   4       57.84       66.68      7.77 o 
  -6   8   4        9.31       12.90      3.66 o 
  -5   8   4       81.48       71.41      7.47 o 
  -4   8   4      741.51      688.78     35.16 o 
  -3   8   4      519.02      553.97     24.54 o 
  -2   8   4       40.99       34.95      3.10 o 
  -1   8   4       27.50       44.46      3.99 o 
   0   8   4      135.48      140.36      8.56 o 
   1   8   4        0.43       -1.26      2.82 o 
   2   8   4       87.02       78.05      4.42 o 
   3   8   4       92.51       91.58      4.53 o 
   4   8   4       28.24       37.48      4.68 o 
   5   8   4        1.45       -0.55      3.09 o 
   6   8   4        8.28        6.38      4.82 o 
  -9   9   4       16.41        5.18      8.38 o 
  -8   9   4      140.70      141.53      8.99 o 
  -7   9   4      105.44       97.04      7.54 o 
  -6   9   4        9.86        9.50      5.56 o 
  -5   9   4      347.18      353.05     14.05 o 
  -4   9   4        0.68        0.89      1.50 o 
  -3   9   4        0.69       -1.40      1.64 o 
  -2   9   4       57.27       54.38      3.21 o 
  -1   9   4        0.43        0.79      1.59 o 
   0   9   4       47.56       56.45      3.41 o 
   1   9   4       76.91       84.03      8.91 o 
   2   9   4       11.42       10.73      3.66 o 
   3   9   4        8.91        4.55      2.69 o 
   4   9   4        2.78        0.21      2.88 o 
   5   9   4        0.66       -1.49      3.29 o 
   6   9   4        3.12        1.48      5.55 o 
  -9  10   4       10.52        1.98      8.53 o 
  -8  10   4       37.71       45.82      7.39 o 
  -7  10   4       45.03       60.62      6.87 o 
  -6  10   4      126.00      111.74      9.90 o 
  -5  10   4        7.84        3.44      4.65 o 
  -4  10   4       46.32       47.32      3.16 o 
  -3  10   4      163.08      149.78     10.13 o 
  -2  10   4       76.33       81.35      4.34 o 
  -1  10   4      125.62      113.73      9.16 o 
   0  10   4      186.90      166.39     42.42 o 
   1  10   4       25.54       22.12      4.20 o 
   2  10   4        3.21        1.48      2.95 o 
   3  10   4      152.99      173.28      8.37 o 
   4  10   4       80.49      102.94     13.40 o 
   5  10   4       49.43       63.90     15.16 o 
  -8  11   4       63.86       88.11      8.89 o 
  -7  11   4       14.61        9.92      4.56 o 
  -6  11   4       41.33       38.00      5.37 o 
  -5  11   4       56.64       63.54      8.76 o 
  -4  11   4       24.88       24.65      2.61 o 
  -3  11   4       24.18       35.17      2.91 o 
  -2  11   4       25.29       26.96      5.80 o 
  -1  11   4        4.13        4.39      2.11 o 
   0  11   4       59.15       60.64      5.05 o 
   1  11   4       50.93       46.10      5.11 o 
   2  11   4       19.25       24.97      8.15 o 
   3  11   4        0.22       -0.77      2.44 o 
   4  11   4        1.75        1.16      2.89 o 
   5  11   4       37.14       30.39      8.28 o 
  -8  12   4       67.68       68.69     12.41 o 
  -7  12   4      102.20       90.09      7.61 o 
  -6  12   4      200.54      192.76     10.19 o 
  -5  12   4      187.65      196.01      9.97 o 
  -4  12   4      242.18      202.00      7.65 o 
  -3  12   4       29.47       42.47      6.90 o 
  -2  12   4      411.37      404.82     10.49 o 
  -1  12   4      534.51      453.49     43.20 o 
   0  12   4      210.82      196.98     15.23 o 
   1  12   4        0.67       -1.87      1.87 o 
   2  12   4      115.75      125.96      8.30 o 
   3  12   4      128.03      120.77     11.12 o 
   4  12   4       99.64      118.24     17.74 o 
   5  12   4       30.35       24.08     10.30 o 
  -8  13   4        3.39        3.19      4.84 o 
  -7  13   4        2.03       -0.61      3.62 o 
  -6  13   4        4.70        3.44      3.75 o 
  -5  13   4        0.13        2.70      2.87 o 
  -4  13   4        0.53        6.17      3.66 o 
  -3  13   4       47.89       54.87      3.90 o 
  -2  13   4       15.34       22.42      3.33 o 
  -1  13   4       36.76       36.29      4.57 o 
   0  13   4       25.61       33.80      5.56 o 
   1  13   4        3.08        2.50      3.25 o 
   2  13   4       16.24        8.90      4.01 o 
   3  13   4        8.77        2.69      3.18 o 
   4  13   4        4.42        2.04      4.19 o 
  -7  14   4       29.60       29.30      5.88 o 
  -6  14   4       15.45       12.11      4.08 o 
  -5  14   4        2.44        0.70      2.84 o 
  -4  14   4       39.29       58.74      6.47 o 
  -3  14   4       41.85       51.90      4.67 o 
  -2  14   4      132.51      100.37      4.47 o 
  -1  14   4       35.44       36.03      3.92 o 
   0  14   4        8.24       10.21      3.27 o 
   1  14   4       44.89       44.85      6.00 o 
   2  14   4       38.28       25.29      5.25 o 
   3  14   4        0.50        1.13      3.27 o 
   4  14   4       14.47        7.74      3.99 o 
  -7  15   4       30.53       17.61     14.24 o 
  -6  15   4       10.67       16.24      4.56 o 
  -5  15   4        3.93        6.50      3.84 o 
  -4  15   4        4.22       11.43      3.80 o 
  -3  15   4       21.17       24.08      3.70 o 
  -2  15   4       24.24       29.79      3.81 o 
  -1  15   4       43.08       41.46      4.91 o 
   0  15   4       16.99       20.82      3.83 o 
   1  15   4        0.73       -2.99      2.99 o 
   2  15   4        2.47       -1.49      3.07 o 
   3  15   4        9.25        7.74      4.80 o 
   4  15   4        0.62        0.06      3.79 o 
  -6  16   4        0.53       -3.49      3.91 o 
  -5  16   4        4.88        1.54      3.72 o 
  -4  16   4       76.18       87.58      8.26 o 
  -3  16   4      133.79      133.94      6.44 o 
  -2  16   4        0.02        4.22      3.27 o 
  -1  16   4       23.30       32.04      6.05 o 
   0  16   4       63.72       69.09      5.25 o 
   1  16   4       65.07       65.75      9.98 o 
   2  16   4       39.62       37.49     15.61 o 
   3  16   4        4.84        5.66      6.02 o 
  -6  17   4        2.09       -0.01      4.53 o 
  -5  17   4        4.68        1.56      4.42 o 
  -4  17   4        1.82        6.23      4.16 o 
  -3  17   4        6.82        6.04      4.02 o 
  -2  17   4       11.22       15.10      3.98 o 
  -1  17   4       80.45       88.85      6.62 o 
   0  17   4        1.65        0.39      3.78 o 
   1  17   4        3.00       -2.52      4.80 o 
   2  17   4        4.81        7.34      4.79 o 
  -5  18   4       52.41       48.55      7.17 o 
  -4  18   4       44.84       55.63      9.06 o 
  -3  18   4       61.64       71.58     10.36 o 
  -2  18   4       40.41       39.47     13.02 o 
  -1  18   4       84.82       87.50      5.94 o 
   0  18   4       82.74       79.59     10.43 o 
   1  18   4       20.94       22.51      8.30 o 
   2  18   4       47.53       37.69      8.60 o 
  -4  19   4        1.84        4.87      5.48 o 
  -3  19   4        0.00       -5.33      5.33 o 
  -2  19   4        7.43        6.98      4.08 o 
  -1  19   4        2.03       -3.65      5.48 o 
   0  19   4        0.46       -0.97      4.70 o 
   1  19   4        0.00       -0.15      9.29 o 
 -10   1   5        0.47        1.83      6.24 o 
  -9   1   5        1.15        1.15      2.98 o 
  -8   1   5       53.71       51.97      8.20 o 
  -7   1   5       83.86       80.87      4.05 o 
  -6   1   5        0.48       -1.23      1.79 o 
  -5   1   5       47.56       37.78      4.31 o 
  -4   1   5       20.06       23.70      7.69 o 
  -3   1   5      489.66      391.92     14.28 o 
  -2   1   5        0.54        4.44      1.89 o 
  -1   1   5      690.82      623.35     25.09 o 
   0   1   5      435.65      432.67      9.91 o 
   1   1   5       61.25       59.85      2.57 o 
   2   1   5        0.87       -1.16      1.43 o 
   3   1   5        1.20        0.86      1.77 o 
   4   1   5        5.91        0.37      3.90 o 
   5   1   5        1.94        3.63      4.73 o 
   6   1   5       13.52        8.31      5.74 o 
 -10   2   5       13.15       21.63      7.77 o 
  -9   2   5       29.14       37.26      6.46 o 
  -8   2   5       79.44       88.30      5.34 o 
  -7   2   5      294.72      260.02      9.01 o 
  -6   2   5      276.06      275.16      9.23 o 
  -5   2   5      337.55      365.91     10.95 o 
  -4   2   5      186.11      160.08     13.01 o 
  -3   2   5      258.93      242.70     27.87 o 
  -2   2   5      390.96      359.07     16.53 o 
  -1   2   5      693.79      510.21     12.57 o 
   0   2   5      342.58      291.63     22.50 o 
   1   2   5      170.10      184.69     11.09 o 
   2   2   5      505.41      484.37     11.77 o 
   3   2   5      274.52      273.47     11.61 o 
   4   2   5      246.31      248.29     14.51 o 
   5   2   5       42.98       39.17      9.90 o 
   6   2   5       15.78       12.50      6.09 o 
 -10   3   5       48.98       56.79      8.17 o 
  -9   3   5       84.38      101.22     18.28 o 
  -8   3   5       27.23       30.31      5.07 o 
  -7   3   5        1.64        2.01      2.26 o 
  -6   3   5       10.02       12.79      2.69 o 
  -5   3   5      294.11      299.60      9.38 o 
  -4   3   5       11.66        9.45      1.45 o 
  -3   3   5       50.50       53.60      6.43 o 
  -2   3   5        3.81        5.85      1.70 o 
  -1   3   5        0.14        1.50      1.12 o 
   0   3   5      807.17      767.45     15.78 o 
   1   3   5       72.56       67.55      2.92 o 
   2   3   5        7.37        4.56      1.65 o 
   3   3   5        6.46        5.25      2.55 o 
   4   3   5        1.53       -2.97      2.97 o 
   5   3   5        5.49        1.71      5.10 o 
   6   3   5        0.02       -5.23      5.23 o 
 -10   4   5       28.96       18.43     10.20 o 
  -9   4   5       29.63       25.14      5.55 o 
  -8   4   5      124.99      126.51      8.29 o 
  -7   4   5      355.70      357.95     14.04 o 
  -6   4   5      590.27      586.07     23.53 o 
  -5   4   5      225.06      222.10     20.99 o 
  -4   4   5      447.12      417.58     11.77 o 
  -3   4   5        0.55        4.73      2.80 o 
  -2   4   5       22.17       24.29      5.76 o 
  -1   4   5      622.06      612.47     28.65 o 
   0   4   5      808.09      837.31     18.76 o 
   1   4   5      235.64      226.85      9.92 o 
   2   4   5      448.46      447.39     15.08 o 
   3   4   5       30.63       33.08      3.58 o 
   4   4   5       24.96       36.58      4.03 o 
   5   4   5       53.41       58.13      6.20 o 
   6   4   5       43.11       48.02      7.91 o 
  -9   5   5        7.44        5.70      4.41 o 
  -8   5   5        2.62        9.44      6.55 o 
  -7   5   5       47.29       51.55      4.57 o 
  -6   5   5       83.91       85.94      6.70 o 
  -5   5   5      186.20      203.53     14.60 o 
  -4   5   5      235.31      241.03     20.33 o 
  -3   5   5      189.52      200.75     34.10 o 
  -2   5   5       85.22       68.76      9.50 o 
  -1   5   5       17.64       17.97      2.90 o 
   0   5   5        4.90        2.30      1.62 o 
   1   5   5      440.65      443.76     13.67 o 
   2   5   5       69.70       73.32      4.14 o 
   3   5   5        1.11       -0.09      2.33 o 
   4   5   5       36.92       42.28      4.27 o 
   5   5   5        3.37        0.23      4.09 o 
   6   5   5        1.30       -1.68      8.22 o 
  -9   6   5       17.95       15.42      5.20 o 
  -8   6   5        0.67        2.49      3.39 o 
  -7   6   5        2.45        5.54      5.25 o 
  -6   6   5      541.26      508.21     17.60 o 
  -5   6   5       65.56       68.81      4.24 o 
  -4   6   5        0.40        1.06      1.84 o 
  -3   6   5        2.83        2.48      1.90 o 
  -2   6   5        8.59        9.18      2.03 o 
  -1   6   5      239.26      207.37     18.72 o 
   0   6   5        2.29        2.59      1.62 o 
   1   6   5      111.65      112.69     12.62 o 
   2   6   5       52.56       52.28      4.07 o 
   3   6   5        0.00       -2.20      2.38 o 
   4   6   5        3.40       -2.85      2.85 o 
   5   6   5        0.77       -0.74      4.25 o 
  -9   7   5       40.29       47.06     11.57 o 
  -8   7   5       88.10       96.03      9.75 o 
  -7   7   5        1.28        1.86      2.95 o 
  -6   7   5       25.69       22.39      3.86 o 
  -5   7   5       12.34        9.80      2.43 o 
  -4   7   5      173.11      168.43     13.68 o 
  -3   7   5       20.73       26.28      2.97 o 
  -2   7   5       58.43       50.09      3.30 o 
  -1   7   5       82.35       84.69     13.13 o 
   0   7   5        0.04       -1.58      1.58 o 
   1   7   5       41.97       42.36      5.10 o 
   2   7   5      227.27      236.65     10.56 o 
   3   7   5       32.40       28.33      4.42 o 
   4   7   5        4.68        2.69      2.94 o 
   5   7   5       12.88        9.12      5.81 o 
  -9   8   5       88.35      113.77     16.30 o 
  -8   8   5       73.88       76.60      7.86 o 
  -7   8   5      234.53      243.12     11.55 o 
  -6   8   5       31.04       39.94      5.01 o 
  -5   8   5      407.40      390.12     36.81 o 
  -4   8   5        1.90        8.00      2.21 o 
  -3   8   5      164.48      178.06     12.02 o 
  -2   8   5      267.91      257.28     32.62 o 
  -1   8   5      435.77      455.80     43.91 o 
   0   8   5      351.17      372.79     21.80 o 
   1   8   5      536.90      568.19     45.31 o 
   2   8   5       85.33      105.44     13.20 o 
   3   8   5       85.33      107.78      9.64 o 
   4   8   5       58.17       68.88      8.38 o 
   5   8   5       23.48       22.55      5.59 o 
  -9   9   5       11.91        9.59      9.14 o 
  -8   9   5       12.94        7.27      4.25 o 
  -7   9   5        2.36        3.17      3.29 o 
  -6   9   5       81.96       82.21      5.93 o 
  -5   9   5        2.24        5.67      2.37 o 
  -4   9   5        0.61       -0.01      1.87 o 
  -3   9   5      152.05      167.53     25.45 o 
  -2   9   5       45.76       55.59      4.63 o 
  -1   9   5      234.08      244.81     22.67 o 
   0   9   5        8.56        8.44      3.11 o 
   1   9   5        0.42        0.50      3.14 o 
   2   9   5        1.11        2.81      2.78 o 
   3   9   5        0.02       -2.10      3.00 o 
   4   9   5       21.94       14.97      6.76 o 
   5   9   5        1.48       -4.32      4.42 o 
  -9  10   5       24.76       29.39     10.20 o 
  -8  10   5       59.21       63.82      7.50 o 
  -7  10   5       75.69       82.41      7.68 o 
  -6  10   5      194.03      174.57      9.28 o 
  -5  10   5      259.43      243.07      9.19 o 
  -4  10   5       65.21       73.35      4.19 o 
  -3  10   5      365.78      336.36     18.07 o 
  -2  10   5      225.89      223.57      7.85 o 
  -1  10   5        1.44        3.86      2.26 o 
   0  10   5       48.20       57.24      6.02 o 
   1  10   5      217.11      197.40     33.51 o 
   2  10   5        1.32        2.97      3.23 o 
   3  10   5      103.09      110.95     11.04 o 
   4  10   5       74.57       58.78     31.75 o 
   5  10   5        7.65        0.41      5.68 o 
  -8  11   5        2.06        7.26      4.50 o 
  -7  11   5       11.68       11.07      6.85 o 
  -6  11   5        2.84        6.25      3.38 o 
  -5  11   5        3.41        4.97      2.79 o 
  -4  11   5       30.11       33.01      3.12 o 
  -3  11   5       28.41       27.54      5.74 o 
  -2  11   5       12.98       19.04      5.49 o 
  -1  11   5        0.97        4.37      2.47 o 
   0  11   5        7.70        6.53      3.35 o 
   1  11   5      135.58      146.75      8.13 o 
   2  11   5        9.84        4.88      3.49 o 
   3  11   5        3.59        3.98      4.31 o 
   4  11   5        0.01       -2.06      3.81 o 
  -8  12   5        7.23        0.46      4.35 o 
  -7  12   5       10.09       12.97      4.50 o 
  -6  12   5        3.28        3.44      3.50 o 
  -5  12   5       48.61       43.31      5.48 o 
  -4  12   5        1.16        0.37      1.82 o 
  -3  12   5      180.55      173.48      9.87 o 
  -2  12   5       29.50       39.06      4.15 o 
  -1  12   5        0.44       -0.15      2.79 o 
   0  12   5        5.12        6.26      3.37 o 
   1  12   5        0.02        2.12      3.14 o 
   2  12   5       19.91       17.63      4.72 o 
   3  12   5       26.06       10.75     10.89 o 
   4  12   5       30.27       25.42     13.02 o 
  -8  13   5       23.27       20.33      6.14 o 
  -7  13   5      138.00      125.16      8.83 o 
  -6  13   5        1.58       -1.33      5.71 o 
  -5  13   5        0.74       -1.35      3.88 o 
  -4  13   5       22.28       22.41      3.52 o 
  -3  13   5        9.66       11.26      2.52 o 
  -2  13   5       67.59       77.56      4.76 o 
  -1  13   5        0.60       -1.72      2.14 o 
   0  13   5        3.30        3.18      2.53 o 
   1  13   5        4.77        5.55      4.26 o 
   2  13   5       15.50       18.26      4.94 o 
   3  13   5        1.87        0.43      3.04 o 
   4  13   5        2.13        0.95      3.94 o 
  -7  14   5       48.87       45.80      7.02 o 
  -6  14   5      106.93      110.71     13.55 o 
  -5  14   5       14.81       17.90      6.17 o 
  -4  14   5       63.30       76.05     11.73 o 
  -3  14   5      108.35       93.98      4.77 o 
  -2  14   5       84.38       89.93      5.30 o 
  -1  14   5      156.40      158.50     13.22 o 
   0  14   5      133.91      127.24      7.38 o 
   1  14   5       39.68       48.41      6.51 o 
   2  14   5       34.25       40.64      6.47 o 
   3  14   5       36.68       15.09     17.67 o 
  -7  15   5        9.20       21.71      5.52 o 
  -6  15   5        2.41        6.79      4.87 o 
  -5  15   5        0.04        0.85      3.81 o 
  -4  15   5        8.87       11.98      6.24 o 
  -3  15   5        6.97        1.29      3.36 o 
  -2  15   5        2.13        4.41      2.69 o 
  -1  15   5        7.93        4.46      2.99 o 
   0  15   5        0.02       -0.81      2.74 o 
   1  15   5       22.82       28.96      6.78 o 
   2  15   5        0.11        0.94      3.40 o 
   3  15   5        4.46        1.19      3.61 o 
  -6  16   5       68.02       83.67      9.00 o 
  -5  16   5       15.73       12.32      4.64 o 
  -4  16   5       15.26        8.07      4.17 o 
  -3  16   5       19.62       17.40      4.80 o 
  -2  16   5       44.65       67.00      7.28 o 
  -1  16   5       87.23       86.47     10.22 o 
   0  16   5       22.60       14.63      5.16 o 
   1  16   5        9.97       10.12      4.53 o 
   2  16   5       10.96        3.25      3.81 o 
  -5  17   5       17.44       22.04      5.53 o 
  -4  17   5        0.26       -1.73      3.81 o 
  -3  17   5       17.22       17.94      4.68 o 
  -2  17   5       23.64       26.54      5.26 o 
  -1  17   5       16.43       19.40      4.11 o 
   0  17   5       18.82       21.68      5.75 o 
   1  17   5        0.00       -5.86      5.86 o 
  -4  18   5        5.89        2.89      5.48 o 
  -3  18   5        1.04       -2.13      5.48 o 
  -2  18   5        7.22        8.76      6.78 o 
  -1  18   5        2.69        0.83      3.50 o 
   0  18   5        6.19        5.57      9.52 o 
   1  18   5       23.08       15.38      9.14 o 
  -3  19   5        0.25        0.61      6.55 o 
  -2  19   5        0.48        1.12      4.51 o 
  -1  19   5        0.06       -3.50      5.94 o 
  -9   0   6       12.11        7.01      6.24 o 
  -8   0   6        0.16       -4.26      4.72 o 
  -7   0   6      223.96      202.41     13.40 o 
  -6   0   6      513.57      429.85     16.09 o 
  -5   0   6      420.71      315.57     17.06 o 
  -4   0   6     1255.77     1123.68     47.82 o 
  -3   0   6      858.32      796.91     25.24 o 
  -2   0   6      238.78      210.35      8.80 o 
  -1   0   6      221.43      190.84      8.17 o 
   0   0   6      239.05      201.21     10.12 o 
   1   0   6      210.66      198.88      7.41 o 
   2   0   6      422.26      455.61     13.98 o 
   3   0   6      266.53      282.82     18.81 o 
   4   0   6       29.19       24.83      8.99 o 
   5   0   6        3.12       -3.96      7.01 o 
  -9   1   6        0.07       -2.82      4.65 o 
  -8   1   6        9.18        6.98      3.61 o 
  -7   1   6        7.72        2.32      2.25 o 
  -6   1   6       59.47       54.93      9.52 o 
  -5   1   6        0.00        1.81      3.66 o 
  -4   1   6      125.76      140.36      5.61 o 
  -3   1   6      143.97      122.11      7.71 o 
  -2   1   6        6.53        8.20      1.84 o 
  -1   1   6        5.53        3.15      1.73 o 
   0   1   6       11.93       14.28      1.82 o 
   1   1   6        1.53        0.06      1.50 o 
   2   1   6       39.60       46.12      3.08 o 
   3   1   6       16.29        9.66      3.03 o 
   4   1   6        4.18       -4.31      4.31 o 
   5   1   6        2.25        2.18      6.85 o 
 -10   2   6        7.72       -5.48      8.22 o 
  -9   2   6       36.13       39.90      9.75 o 
  -8   2   6        4.42        2.48      2.67 o 
  -7   2   6      101.09       88.63      6.17 o 
  -6   2   6      153.08      141.51      7.36 o 
  -5   2   6       24.20       26.34      3.87 o 
  -4   2   6      125.44      105.59      7.99 o 
  -3   2   6      340.81      291.54     11.96 o 
  -2   2   6        6.86        2.94      1.76 o 
  -1   2   6      169.29      157.33      5.25 o 
   0   2   6       13.89       18.09      2.10 o 
   1   2   6       31.67       31.96      2.50 o 
   2   2   6       64.98       64.14      3.11 o 
   3   2   6       40.27       38.62      4.20 o 
   4   2   6        2.61       -1.96      4.40 o 
   5   2   6        9.28        9.84      5.92 o 
 -10   3   6       13.13       19.80      8.99 o 
  -9   3   6        4.13       -0.26      3.73 o 
  -8   3   6        4.21        2.74      2.75 o 
  -7   3   6        4.12       -0.65      2.93 o 
  -6   3   6       22.64       26.33      4.42 o 
  -5   3   6      137.18      129.14      6.24 o 
  -4   3   6       66.40       61.80      3.55 o 
  -3   3   6      292.65      244.70     21.84 o 
  -2   3   6      103.50       99.93     13.35 o 
  -1   3   6       53.08       64.39      4.38 o 
   0   3   6       80.54       80.26      3.23 o 
   1   3   6        0.51       -1.47      1.47 o 
   2   3   6       16.62       12.85      2.56 o 
   3   3   6        0.02       -1.76      2.42 o 
   4   3   6        2.61        2.16      3.73 o 
   5   3   6        0.14       -5.28      5.53 o 
 -10   4   6       61.11      107.98     15.23 o 
  -9   4   6       18.21        6.26      4.65 o 
  -8   4   6       13.82       10.55      4.15 o 
  -7   4   6        8.65        1.40      2.73 o 
  -6   4   6       89.00       74.64      7.08 o 
  -5   4   6       91.70      101.70     15.12 o 
  -4   4   6      394.30      386.74     20.77 o 
  -3   4   6      163.45      128.77     21.74 o 
  -2   4   6      281.63      270.48     38.91 o 
  -1   4   6       15.05        9.80      2.41 o 
   0   4   6      353.72      327.04     14.21 o 
   1   4   6      194.22      193.34      8.66 o 
   2   4   6      128.32      129.07      8.14 o 
   3   4   6        7.35        8.71      3.03 o 
   4   4   6        4.73        8.05      4.22 o 
   5   4   6        0.97        3.62      5.57 o 
  -9   5   6       10.74        6.82      4.46 o 
  -8   5   6        2.38        3.60      3.22 o 
  -7   5   6       40.70       43.13      7.08 o 
  -6   5   6        0.02        2.30      2.82 o 
  -5   5   6       21.86       27.97      5.48 o 
  -4   5   6       18.18       16.50      3.96 o 
  -3   5   6        7.83       10.05      4.95 o 
  -2   5   6       15.18       26.90      3.09 o 
  -1   5   6        5.82        8.84      4.06 o 
   0   5   6       43.22       57.53      6.33 o 
   1   5   6       75.46       86.45      5.09 o 
   2   5   6        8.81        8.32      2.69 o 
   3   5   6        3.88        3.94      3.12 o 
   4   5   6       21.97       19.78      4.76 o 
   5   5   6        0.05       -5.86      5.86 o 
  -9   6   6       25.21       14.47      8.38 o 
  -8   6   6       71.94       73.22      8.60 o 
  -7   6   6       89.07       78.74      9.37 o 
  -6   6   6      246.65      235.59      8.31 o 
  -5   6   6      411.89      387.76     28.90 o 
  -4   6   6      550.07      524.44     73.29 o 
  -3   6   6       79.21       86.98      5.85 o 
  -2   6   6       88.16       92.99      4.51 o 
  -1   6   6      431.59      405.00     51.65 o 
   0   6   6     1041.97     1015.91    103.62 o 
   1   6   6      171.34      194.44     14.77 o 
   2   6   6       13.03       14.81      4.11 o 
   3   6   6       30.04       33.22      4.10 o 
   4   6   6       43.59       48.70      5.04 o 
   5   6   6       17.09       11.22      5.35 o 
  -9   7   6        4.07       -5.64      7.62 o 
  -8   7   6        3.61        4.92      3.39 o 
  -7   7   6       19.59       16.91      6.70 o 
  -6   7   6      111.93      104.69     22.69 o 
  -5   7   6       49.16       69.70      7.80 o 
  -4   7   6      103.21       96.64     10.79 o 
  -3   7   6        2.41        1.12      2.85 o 
  -2   7   6       42.41       53.17      3.88 o 
  -1   7   6        0.69        2.16      2.28 o 
   0   7   6        0.56        3.90      2.65 o 
   1   7   6        3.41       11.29      4.34 o 
   2   7   6       37.56       47.82      6.27 o 
   3   7   6        8.48        1.54      3.67 o 
   4   7   6        0.11       -4.13      4.13 o 
  -9   8   6       13.78       20.71      9.75 o 
  -8   8   6        0.11       -1.67      3.43 o 
  -7   8   6       35.09       40.50      5.48 o 
  -6   8   6        8.90        9.23      3.58 o 
  -5   8   6      864.00      795.84     53.40 o 
  -4   8   6      127.93      105.57      5.13 o 
  -3   8   6       22.97       31.18      5.30 o 
  -2   8   6        3.15        0.54      2.22 o 
  -1   8   6       96.46      108.32     20.42 o 
   0   8   6      184.96      176.47     45.16 o 
   1   8   6      247.95      269.41     50.56 o 
   2   8   6      145.65      131.48     29.39 o 
   3   8   6        0.99        0.61      4.46 o 
   4   8   6        0.28       -5.12      5.12 o 
  -9   9   6       42.04       40.21     10.81 o 
  -8   9   6       11.39        5.03      4.24 o 
  -7   9   6       17.57       18.21      4.65 o 
  -6   9   6       59.36       64.73     10.36 o 
  -5   9   6       26.84       31.75      3.82 o 
  -4   9   6        4.14        2.71      2.48 o 
  -3   9   6       31.76       31.24      5.35 o 
  -2   9   6       23.68       29.93      3.70 o 
  -1   9   6       15.93        9.17      3.98 o 
   0   9   6       30.13       37.85      5.33 o 
   1   9   6        0.02        0.62      3.49 o 
   2   9   6       55.59       71.67     11.35 o 
   3   9   6        7.19        9.24     10.43 o 
   4   9   6       11.79        1.66     12.56 o 
  -8  10   6       78.07       80.42     10.36 o 
  -7  10   6        2.10        0.22      3.07 o 
  -6  10   6       30.26       41.73      5.40 o 
  -5  10   6        2.15        4.69      2.67 o 
  -4  10   6       22.84       28.22      5.32 o 
  -3  10   6       65.22       76.19      5.14 o 
  -2  10   6      590.30      573.76     83.92 o 
  -1  10   6       59.99       72.73      7.23 o 
   0  10   6       13.73       20.20      6.70 o 
   1  10   6       40.80       41.55      5.75 o 
   2  10   6      126.28      128.30     17.29 o 
   3  10   6       12.04       10.80      5.22 o 
   4  10   6        8.42        4.99      5.49 o 
  -8  11   6       12.89       10.45      4.59 o 
  -7  11   6        8.18        4.55      4.26 o 
  -6  11   6        9.46       10.70      4.04 o 
  -5  11   6       42.37       50.54      4.65 o 
  -4  11   6        0.29        5.04      2.90 o 
  -3  11   6       17.79       23.50      4.68 o 
  -2  11   6       58.86       52.20      8.89 o 
  -1  11   6       18.75       18.96      4.35 o 
   0  11   6        7.81        3.43      3.33 o 
   1  11   6       31.88       47.21      6.03 o 
   2  11   6       11.11        9.55      4.68 o 
   3  11   6        3.08        4.13      4.81 o 
  -8  12   6       88.14       89.57     16.91 o 
  -7  12   6       73.76       79.42      7.29 o 
  -6  12   6       89.23       91.27      7.47 o 
  -5  12   6      125.60      104.10      7.02 o 
  -4  12   6       90.82       89.78      5.31 o 
  -3  12   6       65.03       83.78      5.28 o 
  -2  12   6      157.56      145.94     20.38 o 
  -1  12   6       72.54       79.87     10.97 o 
   0  12   6       41.48       47.59      6.19 o 
   1  12   6       59.84       59.24      7.09 o 
   2  12   6       73.25       84.86      8.61 o 
   3  12   6       35.22       43.44      7.70 o 
  -7  13   6        3.69        5.84      6.02 o 
  -6  13   6        3.47       -1.76      3.50 o 
  -5  13   6       11.90       20.29      5.71 o 
  -4  13   6        1.27        0.40      2.20 o 
  -3  13   6       64.25       61.08      6.44 o 
  -2  13   6        0.53       -0.15      3.40 o 
  -1  13   6       17.94        9.77      4.20 o 
   0  13   6        8.57       11.04      4.25 o 
   1  13   6        2.01        0.48      4.10 o 
   2  13   6       17.11       16.82      5.53 o 
   3  13   6        0.01       -3.10      3.10 o 
  -7  14   6       12.36        6.17      4.79 o 
  -6  14   6       16.49       22.01     11.73 o 
  -5  14   6        9.43        7.45      6.09 o 
  -4  14   6        2.53        2.67      2.82 o 
  -3  14   6        4.79        2.46      2.54 o 
  -2  14   6        0.33        1.01      2.68 o 
  -1  14   6        0.73       -1.18      2.82 o 
   0  14   6        5.10        0.94      4.03 o 
   1  14   6        0.01       -3.12      4.31 o 
   2  14   6        0.21       -4.26      4.46 o 
  -6  15   6        9.47        6.46      4.56 o 
  -5  15   6        5.19        3.52      4.03 o 
  -4  15   6        3.59       -1.21      3.77 o 
  -3  15   6        1.64       -0.12      2.89 o 
  -2  15   6        1.61       -1.37      2.82 o 
  -1  15   6        0.02       -0.66      3.21 o 
   0  15   6        5.95       10.51      5.17 o 
   1  15   6        3.31        5.07      4.81 o 
   2  15   6        0.15       -4.57      6.24 o 
  -6  16   6        1.69       -1.21      5.64 o 
  -5  16   6        7.56        7.84      4.72 o 
  -4  16   6        8.90        7.96      4.65 o 
  -3  16   6       13.95       13.67      4.87 o 
  -2  16   6       12.93       11.34      3.72 o 
  -1  16   6      117.38      109.81      6.32 o 
   0  16   6       36.94       45.18      7.21 o 
   1  16   6       16.64       13.33      5.65 o 
  -5  17   6        0.66       -0.65      4.80 o 
  -4  17   6        0.07       -5.18      5.94 o 
  -3  17   6        0.36       -2.18      4.34 o 
  -2  17   6        7.70        5.01      4.17 o 
  -1  17   6        0.01        0.50      3.85 o 
   0  17   6        6.06        9.24      5.19 o 
  -3  18   6       33.41       33.17      6.72 o 
  -2  18   6        5.39       -3.25      4.77 o 
  -1  18   6       49.38       68.16      8.73 o 
 -10   1   7        8.63        0.00      8.22 o 
  -9   1   7        3.62       -2.69      4.77 o 
  -8   1   7        1.19        1.22      3.55 o 
  -7   1   7        9.41        6.15      4.65 o 
  -6   1   7        0.80        2.13      2.95 o 
  -5   1   7       76.33       68.91      6.11 o 
  -4   1   7        3.32       -1.54      2.15 o 
  -3   1   7        2.73        1.60      2.21 o 
  -2   1   7       17.02       17.99      2.98 o 
  -1   1   7        9.04        5.80      2.26 o 
   0   1   7       36.42       30.58      3.18 o 
   1   1   7        0.72       -1.73      1.73 o 
   2   1   7        7.95        7.62      2.31 o 
   3   1   7        0.53       -4.18      4.18 o 
   4   1   7        0.06       -3.22      5.06 o 
 -10   2   7       18.48       29.09      9.75 o 
  -9   2   7       25.32       23.24      5.74 o 
  -8   2   7       72.83       71.69      7.64 o 
  -7   2   7       68.59       84.88      6.80 o 
  -6   2   7      210.76      215.43      9.84 o 
  -5   2   7      558.48      443.00     37.62 o 
  -4   2   7      543.59      510.80     30.84 o 
  -3   2   7      303.47      298.95     18.74 o 
  -2   2   7      132.63      120.27     11.34 o 
  -1   2   7      155.54      131.12      7.03 o 
   0   2   7       64.18       78.12      5.10 o 
   1   2   7      121.56      123.42      6.67 o 
   2   2   7       28.65       37.06      4.89 o 
   3   2   7       18.32       23.17      4.38 o 
   4   2   7        3.49        6.89      5.87 o 
 -10   3   7       66.07      105.70     15.08 o 
  -9   3   7       24.74       16.60      7.77 o 
  -8   3   7        7.96        6.30      4.27 o 
  -7   3   7       41.59       42.82      7.62 o 
  -6   3   7       30.21       25.38      5.33 o 
  -5   3   7        1.32       -1.13      2.26 o 
  -4   3   7       74.66       79.63      9.16 o 
  -3   3   7       33.51       59.84     16.95 o 
  -2   3   7        0.16       -0.07      2.32 o 
  -1   3   7        3.99        3.41      2.41 o 
   0   3   7        6.06        2.27      2.22 o 
   1   3   7        4.75        2.92      2.27 o 
   2   3   7        0.34       -3.37      3.37 o 
   3   3   7        1.28        1.73      3.65 o 
   4   3   7        3.73        1.22      8.68 o 
  -9   4   7       86.33       99.60     13.40 o 
  -8   4   7       56.06       67.81      7.29 o 
  -7   4   7       94.91       73.92      9.29 o 
  -6   4   7      160.48      151.91     15.92 o 
  -5   4   7       19.64       17.33      5.00 o 
  -4   4   7      130.01      122.97      7.30 o 
  -3   4   7      663.66      576.53     16.12 o 
  -2   4   7      647.35      616.67     72.12 o 
  -1   4   7      109.55      100.02      5.03 o 
   0   4   7        4.04        7.09      3.32 o 
   1   4   7        2.33        8.01      3.92 o 
   2   4   7       22.77       37.00      4.68 o 
   3   4   7       29.80       42.17      5.55 o 
   4   4   7       21.88       31.07     10.66 o 
  -9   5   7       30.90       49.95     11.12 o 
  -8   5   7        0.48       -3.65      4.42 o 
  -7   5   7       16.27        9.91      3.75 o 
  -6   5   7      215.02      200.92     26.70 o 
  -5   5   7       16.51       14.81      5.77 o 
  -4   5   7       12.82       17.10      3.16 o 
  -3   5   7       50.48       61.54      4.47 o 
  -2   5   7       36.14       37.81      6.27 o 
  -1   5   7       10.65        6.24      2.82 o 
   0   5   7      211.13      209.72     21.79 o 
   1   5   7        0.12        1.17      3.66 o 
   2   5   7        5.67        3.67      3.84 o 
   3   5   7        1.21        2.59      4.06 o 
   4   5   7        0.06       -4.14      5.75 o 
  -9   6   7        6.12        6.24      8.07 o 
  -8   6   7       12.96       15.84      6.85 o 
  -7   6   7        9.42        4.18      7.54 o 
  -6   6   7       19.47       27.96      3.80 o 
  -5   6   7       37.15       46.63     10.98 o 
  -4   6   7      100.34       92.34      7.13 o 
  -3   6   7       37.53       65.47      4.92 o 
  -2   6   7       77.45       83.18     10.19 o 
  -1   6   7        3.14       10.30      3.13 o 
   0   6   7        1.44        3.27      2.84 o 
   1   6   7       41.82       51.21      6.37 o 
   2   6   7       15.26       15.14      6.78 o 
   3   6   7        0.27       -3.81      3.89 o 
   4   6   7        0.98       -3.87      5.96 o 
  -9   7   7        3.66       -7.31      7.62 o 
  -8   7   7        5.44        4.13      6.93 o 
  -7   7   7       55.16       62.88     17.06 o 
  -6   7   7       66.44       77.16      5.14 o 
  -5   7   7       30.85       33.36      3.92 o 
  -4   7   7        2.60       -0.19      2.37 o 
  -3   7   7       59.38       86.28      5.50 o 
  -2   7   7       77.03       85.96     10.72 o 
  -1   7   7       44.06       65.79      4.87 o 
   0   7   7        0.38        0.20      3.29 o 
   1   7   7        0.59       -2.38      3.80 o 
   2   7   7       14.95       17.29      5.12 o 
   3   7   7        5.26        1.43      5.18 o 
   4   7   7        0.20       -0.46      8.53 o 
  -9   8   7       30.49       20.45      5.56 o 
  -8   8   7      106.25      103.58      8.07 o 
  -7   8   7       76.26       96.56     10.36 o 
  -6   8   7       69.55       75.71     18.28 o 
  -5   8   7      147.29      157.06     13.78 o 
  -4   8   7       92.23      100.98      7.11 o 
  -3   8   7      308.87      306.85     61.64 o 
  -2   8   7      197.99      205.35     28.81 o 
  -1   8   7      137.91      162.09      9.13 o 
   0   8   7       58.72       73.67     15.46 o 
   1   8   7       77.07      100.54      8.02 o 
   2   8   7        0.80        0.60      4.46 o 
   3   8   7       17.95       24.14      6.27 o 
  -9   9   7        0.05       -1.91      4.37 o 
  -8   9   7       14.19       24.47      5.24 o 
  -7   9   7        3.02        0.61      5.79 o 
  -6   9   7        3.87        4.26      3.66 o 
  -5   9   7        6.69       13.53      4.71 o 
  -4   9   7       14.60       28.29      3.95 o 
  -3   9   7       43.38       53.79      4.89 o 
  -2   9   7       29.94       28.15      3.90 o 
  -1   9   7       20.84       26.06     11.35 o 
   0   9   7       31.94       22.92      5.22 o 
   1   9   7        9.85       11.01      4.64 o 
   2   9   7        1.56        2.28      4.68 o 
   3   9   7        0.54       -5.20      5.63 o 
  -8  10   7       37.34       35.80      6.10 o 
  -7  10   7       27.74       26.18      5.05 o 
  -6  10   7        7.27        5.34      3.70 o 
  -5  10   7      224.07      215.85     19.23 o 
  -4  10   7      264.70      245.36     23.44 o 
  -3  10   7       14.83       11.43      3.88 o 
  -2  10   7        0.02       -2.90      2.90 o 
  -1  10   7       33.93       38.34      5.79 o 
   0  10   7       55.44       60.85      6.90 o 
   1  10   7       21.23       36.40      6.14 o 
   2  10   7       37.34       57.87     15.00 o 
   3  10   7       18.93       19.14      8.38 o 
  -8  11   7        0.30       -1.34      4.10 o 
  -7  11   7       11.62        9.44      4.10 o 
  -6  11   7        0.06       -5.33      5.33 o 
  -5  11   7        2.99        5.55      3.08 o 
  -4  11   7       23.00       27.01      3.98 o 
  -3  11   7       27.96       42.93     12.95 o 
  -2  11   7        2.67        3.17      3.69 o 
  -1  11   7       19.19       29.75      5.36 o 
   0  11   7       20.33       27.12      5.53 o 
   1  11   7        6.59        2.42      5.41 o 
   2  11   7        2.51        6.99      5.71 o 
  -8  12   7        0.08       -3.50      4.72 o 
  -7  12   7        4.71        2.18      3.97 o 
  -6  12   7        0.19        0.88      3.18 o 
  -5  12   7       19.74       18.14      3.81 o 
  -4  12   7       78.56       89.00      5.70 o 
  -3  12   7        3.51       -0.38      2.91 o 
  -2  12   7       25.05       16.28      4.62 o 
  -1  12   7       40.30       49.60      6.62 o 
   0  12   7        8.29        9.97      5.18 o 
   1  12   7        3.60        0.99      4.74 o 
   2  12   7        6.77       13.63      5.98 o 
  -7  13   7       48.91       62.33      8.15 o 
  -6  13   7        6.62        4.00      6.55 o 
  -5  13   7        1.21       -0.67      3.40 o 
  -4  13   7       10.33        8.81      3.48 o 
  -3  13   7        7.56        5.62      3.42 o 
  -2  13   7       12.27       17.63      5.07 o 
  -1  13   7        8.03        1.02      3.97 o 
   0  13   7        1.39        2.65      5.86 o 
   1  13   7        9.66        4.90      5.06 o 
   2  13   7        0.36       -3.18      5.85 o 
  -7  14   7       98.76      103.05     10.51 o 
  -6  14   7       73.21       85.88     12.64 o 
  -5  14   7        2.89        4.00      3.53 o 
  -4  14   7       18.58       11.73      3.17 o 
  -3  14   7       57.61       70.13     11.19 o 
  -2  14   7       49.34       64.70      7.69 o 
  -1  14   7       64.60       86.20      8.78 o 
   0  14   7       41.23       38.82      8.22 o 
   1  14   7        7.88        9.61      5.38 o 
  -6  15   7       10.99        6.36      4.93 o 
  -5  15   7       20.71       25.71      5.60 o 
  -4  15   7       15.74       17.09      4.19 o 
  -3  15   7        0.29       -3.04      3.04 o 
  -2  15   7        2.28        1.42      4.87 o 
  -1  15   7        5.63       -0.83      3.53 o 
   0  15   7       23.16       38.61      7.11 o 
  -5  16   7        0.04       -3.17      4.10 o 
  -4  16   7       10.72        7.08      4.68 o 
  -3  16   7       30.58       41.05      5.33 o 
  -2  16   7       38.55       29.86      5.01 o 
  -1  16   7        9.40        4.78      5.49 o 
   0  16   7        0.94       -3.05      8.07 o 
  -4  17   7        1.24       -5.03      5.94 o 
  -3  17   7        2.06        4.95      5.18 o 
  -2  17   7        4.48        3.61      4.50 o 
  -9   0   8        0.25        0.30      6.40 o 
  -8   0   8       16.26       21.78      7.77 o 
  -7   0   8      599.94      564.58     28.94 o 
  -6   0   8      486.57      435.58     23.45 o 
  -5   0   8      121.30      105.17      6.22 o 
  -4   0   8      120.10       95.95      8.07 o 
  -3   0   8      134.73      141.89      7.89 o 
  -2   0   8       82.75       85.90      7.32 o 
  -1   0   8      156.15      142.56     12.03 o 
   0   0   8       43.79       53.83      6.28 o 
   1   0   8       18.13       18.50      4.73 o 
   2   0   8       12.69       23.45      8.68 o 
  -9   1   8       14.18        9.65      7.39 o 
  -8   1   8       61.23       61.29     14.93 o 
  -7   1   8        0.75        2.58      3.64 o 
  -6   1   8       26.11       27.03      7.39 o 
  -5   1   8        3.52        5.83      3.28 o 
  -4   1   8        0.02       -0.84      2.25 o 
  -3   1   8       16.37       11.89      3.12 o 
  -2   1   8       97.04       93.29      6.26 o 
  -1   1   8        8.63        4.56      2.64 o 
   0   1   8        4.27        5.36      2.79 o 
   1   1   8        2.03       -3.21      3.21 o 
   2   1   8        3.11        4.48      4.57 o 
  -9   2   8       21.81       27.67      6.07 o 
  -8   2   8       31.68       33.33      5.75 o 
  -7   2   8        2.89       -0.55      3.23 o 
  -6   2   8        0.71       -0.69      2.85 o 
  -5   2   8       55.77       62.85      5.46 o 
  -4   2   8      254.35      209.15     11.65 o 
  -3   2   8       71.92       76.63      4.81 o 
  -2   2   8       22.17       16.53      3.22 o 
  -1   2   8       19.80       21.35      3.32 o 
   0   2   8        7.21        2.90      2.71 o 
   1   2   8        0.15       -2.72      2.82 o 
   2   2   8       28.61       26.88      5.04 o 
   3   2   8        9.19       14.32      9.14 o 
  -9   3   8        4.64        4.52      4.94 o 
  -8   3   8        0.19        0.91      4.03 o 
  -7   3   8       15.72       20.74      5.48 o 
  -6   3   8       27.55       27.66      4.65 o 
  -5   3   8        0.97       -1.59      2.51 o 
  -4   3   8      120.71      100.51      8.55 o 
  -3   3   8       27.32       24.52      3.99 o 
  -2   3   8       40.50       38.15      4.27 o 
  -1   3   8       32.96       35.40      7.63 o 
   0   3   8        4.97       -0.15      3.05 o 
   1   3   8        1.18       -3.11      3.22 o 
   2   3   8        2.37       -3.93      3.93 o 
   3   3   8        1.47        4.26      9.14 o 
  -9   4   8       17.98       19.34      8.38 o 
  -8   4   8       33.01       43.77      5.96 o 
  -7   4   8       35.93       41.93      6.70 o 
  -6   4   8       13.23       14.75      3.79 o 
  -5   4   8      301.64      299.90     29.61 o 
  -4   4   8      107.25      105.12     18.41 o 
  -3   4   8        0.48       -0.47      2.52 o 
  -2   4   8        2.70        4.73      3.37 o 
  -1   4   8       39.08       55.85      4.96 o 
   0   4   8       19.99       14.97      3.74 o 
   1   4   8        0.73       -0.92      3.84 o 
   2   4   8        5.39        6.93      5.07 o 
   3   4   8        0.25        2.42      5.85 o 
  -9   5   8        1.52        1.98      7.16 o 
  -8   5   8        0.01       -1.84      4.11 o 
  -7   5   8        0.00       -3.44      3.44 o 
  -6   5   8        5.62        8.14      3.14 o 
  -5   5   8       54.17       79.87      5.97 o 
  -4   5   8        0.00        1.54      2.77 o 
  -3   5   8       17.20       20.69      6.11 o 
  -2   5   8        0.69        1.25      2.86 o 
  -1   5   8       24.40       30.10      5.05 o 
   0   5   8        0.02        2.24      3.99 o 
   1   5   8        0.23       -4.31      4.31 o 
   2   5   8        6.03       11.25      6.17 o 
   3   5   8        0.05        0.91      7.77 o 
  -9   6   8       41.65       46.76     10.51 o 
  -8   6   8       32.98       29.96      5.60 o 
  -7   6   8       42.84       36.12      5.59 o 
  -6   6   8      148.73      145.25     15.91 o 
  -5   6   8      328.20      322.25     41.36 o 
  -4   6   8       98.76       85.12      7.43 o 
  -3   6   8      114.29      110.12      8.11 o 
  -2   6   8      138.27      131.17     10.24 o 
  -1   6   8       43.90       53.69     11.65 o 
   0   6   8       44.41       48.76     12.64 o 
   1   6   8       22.11       45.67      6.79 o 
   2   6   8        0.98        0.18      4.93 o 
   3   6   8        0.38       -4.85      5.78 o 
  -9   7   8        1.67       -0.65      4.23 o 
  -8   7   8        3.27        2.89      6.24 o 
  -7   7   8       23.04       20.62      4.70 o 
  -6   7   8        0.21       -0.16      2.90 o 
  -5   7   8       71.30       79.82      6.92 o 
  -4   7   8        8.59        4.28      3.02 o 
  -3   7   8        7.49        6.34      2.98 o 
  -2   7   8       12.07       13.99      6.97 o 
  -1   7   8       13.59       15.72      3.66 o 
   0   7   8        0.03       -0.40      4.06 o 
   1   7   8       33.31       39.96     11.88 o 
   2   7   8        5.34        3.09      5.52 o 
  -9   8   8        8.28        4.54      4.79 o 
  -8   8   8       12.81       21.02      8.83 o 
  -7   8   8        3.85        7.09      4.80 o 
  -6   8   8      148.66      120.42     10.57 o 
  -5   8   8       37.25       32.39      4.41 o 
  -4   8   8        9.36        8.49      3.31 o 
  -3   8   8        0.57        0.20      2.73 o 
  -2   8   8        1.89       -0.35      2.78 o 
  -1   8   8        9.10        7.65      4.20 o 
   0   8   8       65.86       70.90      7.89 o 
   1   8   8       13.69       13.56      5.41 o 
   2   8   8        0.45        5.02      5.63 o 
  -8   9   8        3.31        4.57      4.65 o 
  -7   9   8        1.11        0.61      6.70 o 
  -6   9   8        0.16       -2.05      2.97 o 
  -5   9   8      102.65      102.18      6.90 o 
  -4   9   8       55.99       74.92      6.32 o 
  -3   9   8       11.58       10.40      3.56 o 
  -2   9   8       19.34       20.75      4.73 o 
  -1   9   8        0.12       -3.87      3.96 o 
   0   9   8        0.17        1.27      4.66 o 
   1   9   8       22.10       29.02      8.38 o 
   2   9   8        2.16        8.47      5.64 o 
  -8  10   8       25.12       18.67      4.99 o 
  -7  10   8       64.25       66.25     11.27 o 
  -6  10   8       18.62       29.96      8.22 o 
  -5  10   8       16.99       14.40      4.00 o 
  -4  10   8       36.73       35.99      8.86 o 
  -3  10   8       63.26       76.80      8.34 o 
  -2  10   8       14.93       13.32      9.75 o 
  -1  10   8        4.12        1.34      3.91 o 
   0  10   8        3.96        0.88      4.58 o 
   1  10   8        1.18       -1.05      4.97 o 
   2  10   8       10.55       15.46      6.76 o 
  -8  11   8        0.12        5.18      4.57 o 
  -7  11   8       16.27       15.52      5.56 o 
  -6  11   8        1.69        1.78      4.20 o 
  -5  11   8        0.68       -2.93      2.93 o 
  -4  11   8        0.06       -0.52      3.43 o 
  -3  11   8       19.36       23.30      4.70 o 
  -2  11   8        0.02       -0.07      3.95 o 
  -1  11   8        1.12        2.40      4.73 o 
   0  11   8        1.60       -3.06      4.46 o 
   1  11   8        0.66        0.74      5.29 o 
  -7  12   8       78.02       78.68      8.38 o 
  -6  12   8      120.14      132.04     12.64 o 
  -5  12   8       16.49       12.30      4.01 o 
  -4  12   8        7.97        8.68      3.74 o 
  -3  12   8       61.92       67.99     18.58 o 
  -2  12   8       49.84       59.04      7.39 o 
  -1  12   8       11.94       15.27      5.33 o 
   0  12   8       35.61       48.64     18.81 o 
   1  12   8       21.47       29.22      6.76 o 
  -7  13   8        1.04       -1.71      4.28 o 
  -6  13   8       13.42        1.62      4.10 o 
  -5  13   8        0.19       -3.41      3.41 o 
  -4  13   8        5.03        1.54      3.54 o 
  -3  13   8        0.07        5.18      4.42 o 
  -2  13   8        6.43        7.12      5.18 o 
  -1  13   8        2.88       -0.88      5.41 o 
   0  13   8        0.95        0.20      5.33 o 
  -6  14   8        3.49        3.22      4.47 o 
  -5  14   8        6.79        5.79      5.86 o 
  -4  14   8       12.91        7.12      4.99 o 
  -3  14   8        4.72       -1.76      6.24 o 
  -2  14   8       11.14       15.80      5.86 o 
  -1  14   8        0.44       -4.78      4.78 o 
   0  14   8        1.31       -4.57      6.70 o 
  -5  15   8        2.20        1.77      4.51 o 
  -4  15   8        3.09       -0.63      3.95 o 
  -3  15   8        0.11       -2.79      3.72 o 
  -2  15   8        6.14        2.79      5.22 o 
  -1  15   8        5.42       -0.91      8.22 o 
  -9   1   9       20.70       25.59      6.22 o 
  -8   1   9       26.49       23.39      5.65 o 
  -7   1   9        0.21       -3.15      3.15 o 
  -6   1   9       32.48       19.93      4.23 o 
  -5   1   9        0.60       -2.05      4.42 o 
  -4   1   9       18.12       10.92      3.27 o 
  -3   1   9        3.69        4.88      3.13 o 
  -2   1   9        8.14        5.71      2.93 o 
  -1   1   9        2.75        1.42      2.97 o 
   0   1   9        5.46        2.46      3.16 o 
   1   1   9        7.18        4.57      4.12 o 
  -9   2   9       65.86       91.38     19.42 o 
  -8   2   9       35.49       40.95      6.11 o 
  -7   2   9       57.13       62.65      6.77 o 
  -6   2   9      100.50       94.82      7.77 o 
  -5   2   9       19.61       18.89      6.85 o 
  -4   2   9       61.01       77.22      5.42 o 
  -3   2   9       44.22       59.09      5.25 o 
  -2   2   9       35.05       37.98      5.59 o 
  -1   2   9        5.47        5.98      3.14 o 
   0   2   9       11.00       21.42      3.83 o 
   1   2   9        2.23       -2.74      4.92 o 
  -9   3   9        0.02       -1.16      4.43 o 
  -8   3   9        1.46       -3.61      3.61 o 
  -7   3   9       20.53       31.01      8.30 o 
  -6   3   9        5.87        2.49      3.64 o 
  -5   3   9       26.15       37.64      8.29 o 
  -4   3   9       10.04       16.16      3.59 o 
  -3   3   9        0.56        0.23      3.03 o 
  -2   3   9        3.84       -0.52      3.15 o 
  -1   3   9        0.03       -1.69      3.36 o 
   0   3   9        3.21       -0.20      4.21 o 
   1   3   9        0.04       -2.89      4.90 o 
   2   3   9        3.68       15.64      7.23 o 
  -9   4   9       31.13       29.41      6.29 o 
  -8   4   9        2.42        2.30      7.46 o 
  -7   4   9       12.02       14.36      7.16 o 
  -6   4   9        3.84        4.54      6.55 o 
  -5   4   9       79.07       82.49      7.77 o 
  -4   4   9      252.29      236.97     13.82 o 
  -3   4   9       82.31       90.79      5.92 o 
  -2   4   9        3.15        5.71      3.20 o 
  -1   4   9        1.63        0.86      3.44 o 
   0   4   9        4.06       10.64      5.16 o 
   1   4   9        6.68        8.81      5.55 o 
   2   4   9        7.61        9.57      6.58 o 
  -9   5   9        0.46        8.38      8.68 o 
  -8   5   9        0.75       -0.48      4.95 o 
  -7   5   9        1.09       -2.82      3.69 o 
  -6   5   9        0.00        0.38      3.06 o 
  -5   5   9        3.59        3.28      3.08 o 
  -4   5   9       10.83        9.99      4.26 o 
  -3   5   9        1.39       -0.18      2.78 o 
  -2   5   9        0.45       -1.63      2.92 o 
  -1   5   9        0.05       -1.05      3.55 o 
   0   5   9        3.13        5.97      4.88 o 
   1   5   9        0.50       -4.35      6.09 o 
   2   5   9        0.30       -5.05     11.65 o 
  -9   6   9        1.68       -5.48      7.01 o 
  -8   6   9        6.03        4.52      4.50 o 
  -7   6   9        2.71       -5.56      6.93 o 
  -6   6   9       13.54       11.21      3.78 o 
  -5   6   9        7.24        6.11      3.27 o 
  -4   6   9        6.50        8.20      3.33 o 
  -3   6   9        0.28       -2.83      2.83 o 
  -2   6   9        7.23        2.76      3.44 o 
  -1   6   9        6.51        3.95      4.39 o 
   0   6   9        9.37        5.66      5.71 o 
   1   6   9        0.09       -3.36      5.20 o 
  -8   7   9        0.00       -4.42      4.42 o 
  -7   7   9       15.57       11.40      4.53 o 
  -6   7   9       36.60       45.85      9.26 o 
  -5   7   9        8.26        7.00      3.39 o 
  -4   7   9        8.14        8.07      3.48 o 
  -3   7   9        0.06       -3.71      3.71 o 
  -2   7   9        3.37        0.42      3.37 o 
  -1   7   9        1.69       -0.78      4.38 o 
   0   7   9        0.06       -5.33      5.33 o 
   1   7   9       14.90       15.45      6.26 o 
  -8   8   9       53.40       55.29     11.42 o 
  -7   8   9        7.37        4.72      4.42 o 
  -6   8   9       76.26       83.32      8.33 o 
  -5   8   9       76.21       90.43      5.90 o 
  -4   8   9       41.76       51.24      6.23 o 
  -3   8   9        9.15       11.73      3.76 o 
  -2   8   9       24.32       28.28      5.89 o 
  -1   8   9        6.63        8.13      5.16 o 
   0   8   9        9.85       10.78      5.59 o 
   1   8   9        2.97       -4.22      6.70 o 
  -8   9   9        0.15       -1.52      7.92 o 
  -7   9   9        0.63       -0.63      4.44 o 
  -6   9   9       19.05       25.01      4.59 o 
  -5   9   9        0.32       -0.83      3.46 o 
  -4   9   9        0.01       -3.24      3.24 o 
  -3   9   9        5.95       11.39      3.41 o 
  -2   9   9        0.12       -0.84      4.56 o 
  -1   9   9        3.76        5.42      4.94 o 
   0   9   9        2.20       -3.03      5.15 o 
   1   9   9        0.04       -5.47      5.74 o 
  -7  10   9        1.74       -1.98      8.07 o 
  -6  10   9       25.17       19.06      4.68 o 
  -5  10   9       57.60       78.12     11.06 o 
  -4  10   9        9.00        1.99      3.62 o 
  -3  10   9       27.80       39.57      8.16 o 
  -2  10   9       24.66       28.97      5.93 o 
  -1  10   9        4.85        3.48      4.98 o 
   0  10   9        4.49       -1.11      5.59 o 
  -7  11   9       10.09        7.31      8.07 o 
  -6  11   9        0.11       -3.65      4.40 o 
  -5  11   9        5.57        4.63      4.12 o 
  -4  11   9        4.63        1.73      3.83 o 
  -3  11   9        2.29        3.88      4.68 o 
  -2  11   9        0.20       -0.51      4.52 o 
  -1  11   9        0.85       -1.80      5.03 o 
   0  11   9        0.42       -1.25      5.49 o 
  -6  12   9       11.76        7.31      7.54 o 
  -5  12   9        3.88        1.04      4.25 o 
  -4  12   9        3.50        3.24      3.91 o 
  -3  12   9        1.27       -1.30      4.71 o 
  -2  12   9        2.14       -2.58      4.81 o 
  -1  12   9        0.13       -2.64      5.43 o 
  -5  13   9        4.61        6.60      4.57 o 
  -4  13   9        7.23        6.52      5.34 o 
  -3  13   9        5.20       -0.26      5.38 o 
  -2  13   9        8.70        7.19      5.74 o 
  -4  14   9       11.18       11.89      6.14 o 
  -3  14   9        4.94        8.53      8.22 o 
  -9   0  10       61.94       70.97     12.49 o 
  -8   0  10      146.03      126.61      9.37 o 
  -7   0  10       27.79       25.43      6.70 o 
  -6   0  10        2.44        2.28      4.57 o 
  -5   0  10        3.63       -5.33      5.33 o 
  -4   0  10       11.09       12.34      5.64 o 
  -3   0  10       26.77       32.44      5.57 o 
  -2   0  10       40.91       58.97     13.86 o 
  -1   0  10       16.21       30.18      6.39 o 
   0   0  10        0.92       -4.42      6.70 o 
   1   0  10       13.87       43.56     12.34 o 
  -9   1  10       21.43       37.52      6.79 o 
  -8   1  10        8.59       14.68      5.64 o 
  -7   1  10        1.68        3.03      3.62 o 
  -6   1  10        0.45       -0.84      3.55 o 
  -5   1  10        0.14        0.24      3.62 o 
  -4   1  10        7.86        7.17      3.42 o 
  -3   1  10        0.01       -0.44      3.12 o 
  -2   1  10        0.46       -0.25      3.19 o 
  -1   1  10        7.01        4.41      3.62 o 
   0   1  10        0.01       -3.71      3.71 o 
   1   1  10        0.35       -9.44      9.44 o 
  -8   2  10        2.94       -4.38      4.38 o 
  -7   2  10        4.51        0.70      4.00 o 
  -6   2  10        2.89        2.15      3.81 o 
  -5   2  10        0.09       -3.16      3.16 o 
  -4   2  10       32.10       37.27      4.74 o 
  -3   2  10       19.31       22.45      4.45 o 
  -2   2  10        1.87       -3.59      3.59 o 
  -1   2  10        0.00       -0.43      3.97 o 
   0   2  10        0.34       -4.31      5.16 o 
   1   2  10        1.52        4.44      6.44 o 
  -8   3  10        0.90       -3.57      5.71 o 
  -7   3  10        0.58        0.12      6.02 o 
  -6   3  10        5.61        3.68      3.73 o 
  -5   3  10        4.92        0.90      2.96 o 
  -4   3  10        0.17       -0.71      3.12 o 
  -3   3  10        5.54        1.57      3.50 o 
  -2   3  10        0.05       -3.47      3.47 o 
  -1   3  10        0.00       -5.46      5.46 o 
   0   3  10        0.01       -3.27      5.22 o 
   1   3  10        1.51       -0.30      8.83 o 
  -8   4  10        4.74        4.52      5.22 o 
  -7   4  10        2.04       -2.68      3.77 o 
  -6   4  10       15.89       11.63      4.50 o 
  -5   4  10       19.39       29.70      6.28 o 
  -4   4  10        0.49       -0.51      3.06 o 
  -3   4  10        8.20        8.83      3.79 o 
  -2   4  10        0.45        4.16      3.71 o 
  -1   4  10        1.82        0.96      5.18 o 
   0   4  10        4.48        1.86      6.63 o 
  -8   5  10       11.42        7.27      9.98 o 
  -7   5  10       13.14       16.69      5.86 o 
  -6   5  10       18.49       18.77      4.41 o 
  -5   5  10        5.66        3.10      3.50 o 
  -4   5  10        0.13       -0.83      3.29 o 
  -3   5  10        2.24        5.04      3.60 o 
  -2   5  10        0.27        2.95      3.66 o 
  -1   5  10        1.65       -1.73      5.71 o 
   0   5  10        3.76       11.60     11.50 o 
  -8   6  10       11.10        9.65      7.46 o 
  -7   6  10       35.02       43.09      8.15 o 
  -6   6  10       64.53       79.81     10.70 o 
  -5   6  10       31.00       39.79      5.03 o 
  -4   6  10        0.32        3.65      3.37 o 
  -3   6  10        6.94       12.85      4.14 o 
  -2   6  10       26.46       38.78      5.30 o 
  -1   6  10       30.34       41.79      7.35 o 
   0   6  10        3.59       -1.32      7.77 o 
  -8   7  10       14.22       15.53      9.59 o 
  -7   7  10        0.48        2.75      4.61 o 
  -6   7  10        6.43        5.19      3.89 o 
  -5   7  10        2.61        2.06      3.81 o 
  -4   7  10        0.01       -0.55      3.79 o 
  -3   7  10        1.41       -3.59      3.59 o 
  -2   7  10        1.55        6.32      5.12 o 
  -1   7  10        0.01        5.05      7.23 o 
   0   7  10        4.79       -1.53      6.26 o 
  -7   8  10       10.44        4.65      6.85 o 
  -6   8  10        0.00       -3.82      3.82 o 
  -5   8  10        0.03       -1.25      3.62 o 
  -4   8  10       15.48       19.37      4.48 o 
  -3   8  10        4.11       -2.10      3.78 o 
  -2   8  10        2.01        6.56      8.22 o 
  -1   8  10        2.66       -5.23      5.23 o 
  -7   9  10        1.74       -5.03      5.06 o 
  -6   9  10       14.16       11.27      6.25 o 
  -5   9  10        4.62        4.42      4.03 o 
  -4   9  10        3.73        0.75      3.24 o 
  -3   9  10        0.29       -4.43      4.43 o 
  -2   9  10        2.24        9.95      5.43 o 
  -1   9  10        0.85       -1.98      7.31 o 
  -6  10  10        0.02       -6.16      6.16 o 
  -5  10  10        4.14        4.07      4.19 o 
  -4  10  10       15.00       16.51      4.73 o 
  -3  10  10       11.95       17.74      5.86 o 
  -2  10  10        1.43        2.14      5.34 o 
  -5  11  10       14.01       15.27      5.00 o 
  -4  11  10        4.51       -3.31      5.27 o 
  -3  11  10        0.67       -3.23      5.07 o 
  -2  11  10        0.55       -1.52      7.31 o 
  -4  12  10        9.95        4.57      7.16 o 
  -8   1  11        3.35        2.67      4.75 o 
  -7   1  11        0.27       -1.79      3.92 o 
  -6   1  11        0.96       -3.00      3.93 o 
  -5   1  11        0.01       -0.57      4.03 o 
  -4   1  11        0.85       -0.03      4.29 o 
  -3   1  11        0.11       -2.61      3.70 o 
  -2   1  11        0.06       -1.33      4.15 o 
  -1   1  11        0.11        5.07      5.06 o 
  -8   2  11        4.57        4.57      7.16 o 
  -7   2  11       11.73       14.47      4.95 o 
  -6   2  11        1.07       -2.23      4.35 o 
  -5   2  11       14.79       20.14      5.25 o 
  -4   2  11        9.23       12.83      6.63 o 
  -3   2  11        1.96        1.15      4.10 o 
  -2   2  11        5.42       13.29      4.71 o 
  -1   2  11       13.47       18.69      7.21 o 
  -7   3  11        3.38        4.11      4.52 o 
  -6   3  11        3.86       -0.42      4.95 o 
  -5   3  11        1.93       -3.87      3.87 o 
  -4   3  11       11.95       13.16      4.30 o 
  -3   3  11        3.89       -3.30      4.06 o 
  -2   3  11        0.27       -4.25      4.25 o 
  -1   3  11        0.10       -2.35      5.96 o 
  -7   4  11        7.60        4.30      3.94 o 
  -6   4  11        7.17        1.80      4.52 o 
  -5   4  11       16.27       22.80      4.63 o 
  -4   4  11       10.10       16.60      4.54 o 
  -3   4  11        8.19       11.13      4.46 o 
  -2   4  11        3.26        4.66      4.70 o 
  -1   4  11        1.44        1.52      7.31 o 
  -7   5  11        5.49       13.68      5.45 o 
  -6   5  11        0.66        0.02      4.12 o 
  -5   5  11        4.67        1.69      4.81 o 
  -4   5  11        0.09       -2.67      3.70 o 
  -3   5  11        0.14       -3.83      3.83 o 
  -2   5  11        0.97       -2.52      6.08 o 
  -7   6  11        0.07       -4.36      4.64 o 
  -6   6  11        0.13       -0.91      4.01 o 
  -5   6  11        0.26       -0.10      3.94 o 
  -4   6  11        0.03        2.49      4.21 o 
  -3   6  11        0.04       -4.03      4.03 o 
  -2   6  11        0.62        5.18      7.62 o 
  -6   7  11        0.17       -4.02      4.02 o 
  -5   7  11        0.08       -2.31      4.09 o 
  -4   7  11        0.00       -3.96      3.96 o 
  -3   7  11        1.11       -1.40      4.38 o 
  -2   7  11        1.80        1.68      7.31 o 
  -5   8  11        6.49       12.44      4.91 o 
  -4   8  11        3.67        1.75      4.36 o 
  -3   8  11        4.25        7.47      9.82 o 
  -5   0  12        0.01       -2.13      6.85 o 
  -4   0  12       16.18       23.91      9.44 o 
  -5   1  12        1.37        2.35      4.61 o 
  -4   1  12        0.04       -5.06      5.06 o 
  -5   2  12        3.09        3.96      5.28 o 
                                                 
